# Supplementary material for: Multi-Omics Analysis of a Spontaneous Type 2 Diabetes Model in Myodes rufocanus and Its Underlying Mechanisms
Source: Int J Mol Sci. 2026 Feb 4;27(3):1539. doi: 10.3390/ijms27031539 (PMC12898206; doi:10.3390/ijms27031539)
Supplement: Supplementary file 1 [file ijms-27-01539-s001.zip]

Archive with 6 entries (5 files):
- Suplementary Data.pdf
- Supplementary Review File S1/
- Supplementary Review File S1/denovo_report_method_en.pdf
- Supplementary Review File S1/DiabeticvsControl_DEG_all.xls
- Supplementary Review File S1/MIN6 Cells Quality Report.pdf
- Supplementary Review File S1/Report_X101SC24097333-Z01-F001-B1-16.pdf
