# Supplementary material for: Multi-Omics Analysis of a Spontaneous Type 2 Diabetes Model in Myodes rufocanus and Its Underlying Mechanisms
Source: Int J Mol Sci. 2026 Feb 4;27(3):1539. doi: 10.3390/ijms27031539 (PMC12898206; doi:10.3390/ijms27031539)
Supplement: Supplementary file 1 [file ijms-27-01539-s001.zip › Supplementary Review File S1/DiabeticvsControl_DEG_all.xls]

gene_id	Diabetic_readcount	Control_readcount	log2FoldChange	pvalue	padj	Gene Length	NR GI	NR ID	NR Score	NR Evalue	NR Description	NT GI	NT ID	NT Score	NT Evalue	NT Description	KO ID	KO Name	KO Description	Http Link	Swissprot ID	Swissprot Score	Swissprot Evalue	Swissprot Description	PFAM ID	PFAM description	Gene Ontology Biological Pathway	BP Description	Gene Ontology Molecular Function	MF Description	Gene Ontology Cellular Component	CC Description	KOG ID	KOG Description	Family
Cluster-4432.15564	131.462739658727	30080.3874728472	-7.8394	6.5642e-12	1.9964e-07	936	XP_048272600.1	XP_048272600	919	4.28e-123	lithostathine-2-like [Myodes glareolus]	XM_048416643.1	XM_048416643	680	0	PREDICTED: Myodes glareolus lithostathine-2-like (LOC125388525), mRNA	K25727	REG1	lithostathine-1	http://www.genome.jp/dbget-bin/www_bget?ko:K25727	Q08731	765	5.41e-102	Lithostathine-2 OS=Mus musculus OX=10090 GN=Reg2 PE=1 SV=1	PF03947	Ribosomal Proteins L2, C-terminal domain	GO:0042254//GO:0006412	ribosome biogenesis//translation	GO:0003735	structural constituent of ribosome	GO:0005840	ribosome	--	--	--
Cluster-4432.15549	0	90.1837099278081	-9.419	6.8679e-10	1.0444e-05	1703	XP_013220679.2	XP_013220679	150	1.73e-06	LOW QUALITY PROTEIN: uncharacterized protein LOC101961112 [Ictidomys tridecemlineatus]	OX465460.1	OX465460	590	0	Chionomys nivalis genome assembly, chromosome: 12	--	--	--	--	--	--	--	--	--	--	--	--	--	--	--	--	--	--	--
Cluster-4432.15930	23.9836710925382	1324.85924764039	-5.796	1.0987e-09	1.1138e-05	749	XP_048272595.1	XP_048272595	916	1.18e-123	regenerating islet-derived protein 3-gamma-like [Myodes glareolus]	XM_048416638.1	XM_048416638	705	0	PREDICTED: Myodes glareolus regenerating islet-derived protein 3-gamma-like (LOC125388520), mRNA	K25728	REG3	regenerating islet-derived protein 3	http://www.genome.jp/dbget-bin/www_bget?ko:K25728	O09049	775	1.70e-104	Regenerating islet-derived protein 3-gamma OS=Mus musculus OX=10090 GN=Reg3g PE=1 SV=1	PF15854	G-protein coupled receptor ligand 15	GO:0007165	signal transduction	GO:0001664	G protein-coupled receptor binding	--	--	--	--	--
Cluster-4432.22284	393.013738001766	2.41998081387613	7.1873	5.5905e-09	4.2506e-05	1184	AAA82733.1	AAA82733	1422	1.38e-193	immunoglobulin IgG heavy chain [Cricetulus migratorius]	U17166.1	U17166	615	0	Cricetulus migratorius IgG heavy chain mRNA, complete cds	K06856	IGH	immunoglobulin heavy chain	http://www.genome.jp/dbget-bin/www_bget?ko:K06856	P01864	1266	2.60e-174	Ig gamma-2A chain C region secreted form OS=Mus musculus OX=10090 PE=1 SV=1	--	--	--	--	--	--	--	--	--	--	--
Cluster-4432.3312	187.242618432013	20.5399554740796	3.2139	1.1742e-08	7.1419e-05	2649	XP_052603539.1	XP_052603539	223	3.41e-15	carboxypeptidase Q isoform X4 [Peromyscus californicus insignis]	XM_057756343.1	XM_057756343	1530	0	PREDICTED: Chionomys nivalis uncharacterized LOC130865329 (LOC130865329), mRNA	--	--	--	--	--	--	--	--	PF03817	Malonate transporter MadL subunit	--	--	--	--	GO:0016020	membrane	--	--	--
Cluster-4432.7891	106.943684158796	2.78881048788268	5.1935	1.4477e-08	7.3379e-05	1994	XP_057612326.1	XP_057612326	1623	4.04e-219	uncharacterized protein LOC130865329 [Chionomys nivalis]	XM_026784410.1	XM_026784410	1114	0	PREDICTED: Microtus ochrogaster uncharacterized LOC113457334 (LOC113457334), mRNA	--	--	--	--	P21416	477	5.36e-51	Gag polyprotein OS=Gibbon ape leukemia virus OX=11840 GN=gag PE=3 SV=3	PF00098//PF02093//PF05887//PF08092	Zinc knuckle//Gag P30 core shell protein//Procyclic acidic repetitive protein (PARP)//Magi peptide toxin family	GO:0019068//GO:0006810	virion assembly//transport	GO:0003676//GO:0008270//GO:0019871	nucleic acid binding//zinc ion binding//sodium channel inhibitor activity	GO:0016020//GO:0005576	membrane//extracellular region	--	--	--
Cluster-4432.5577	752.600615542758	7.55036583872436	6.5207	2.0992e-08	9.1203e-05	683	AAH98746.1	AAH98746	843	5.37e-112	LOC500183 protein [Rattus norvegicus]	DQ078272.1	DQ078272	274	1.3525e-138	Mus musculus immunoglobulin kappa light chain mRNA, complete cds	--	--	--	--	P0DOX7	633	1.13e-82	Immunoglobulin kappa light chain OS=Homo sapiens OX=9606 PE=1 SV=1	--	--	--	--	--	--	--	--	--	--	--
Cluster-4432.17596	0	62.5939721564095	-8.8829	2.906e-08	0.00011048	535	--	--	--	--	--	XM_057793279.1	XM_057793279	200	1.42793e-97	PREDICTED: Chionomys nivalis prostaglandin E receptor 3 (Ptger3), transcript variant X1, mRNA	--	--	--	--	--	--	--	--	--	--	--	--	--	--	--	--	--	--	--
Cluster-4432.14618	5.37759948570575	353.388287982397	-6.0314	2.7615e-07	0.00089613	1445	XP_005362347.1	XP_005362347	1497	2.00e-206	carbonic anhydrase-related protein [Microtus ochrogaster] >XP_038203724.1 carbonic anhydrase-related protein [Arvicola amphibius] >XP_048275915.1 carbonic anhydrase-related protein [Myodes glareolus] >XP_048275916.1 carbonic anhydrase-related protein [Myodes glareolus] >XP_050021459.1 carbonic anhydrase-related protein isoform X1 [Microtus fortis] >XP_050021469.1 carbonic anhydrase-related protei…	XM_048419958.1	XM_048419958	1296	0	PREDICTED: Myodes glareolus carbonic anhydrase 8 (Ca8), transcript variant X1, mRNA	K01672	CA	carbonic anhydrase	http://www.genome.jp/dbget-bin/www_bget?ko:K01672	P35219	1486	4.57e-207	Carbonic anhydrase-related protein OS=Homo sapiens OX=9606 GN=CA8 PE=1 SV=3	--	--	--	--	--	--	--	--	--	--	--
Cluster-4432.6310	0.482140738261766	118.337951043756	-7.657	2.9465e-07	0.00089613	1670	XP_048306420.1	XP_048306420	1501	1.12e-192	cilia- and flagella-associated protein 57 isoform X1 [Myodes glareolus] >XP_048306421.1 cilia- and flagella-associated protein 57 isoform X1 [Myodes glareolus] >XP_048306422.1 cilia- and flagella-associated protein 57 isoform X1 [Myodes glareolus]	XM_048450465.1	XM_048450465	1453	0	PREDICTED: Myodes glareolus cilia and flagella associated protein 57 (Cfap57), transcript variant X3, mRNA	K24729	CFAP57, WDR65	cilia- and flagella-associated protein 57	http://www.genome.jp/dbget-bin/www_bget?ko:K24729	Q9D180	1419	8.26e-183	Cilia- and flagella-associated protein 57 OS=Mus musculus OX=10090 GN=Cfap57 PE=1 SV=3	PF08702//PF17060//PF06156//PF07240	Fibrinogen alpha/beta chain family//Monopolar spindle protein 2//Initiation control protein YabA//Stress-inducible humoral factor Turandot	GO:0051258//GO:0006260//GO:0002376//GO:0030168//GO:0007165//GO:0030474//GO:0071988	protein polymerization//DNA replication//immune system process//platelet activation//signal transduction//spindle pole body duplication//protein localization to spindle pole body	GO:0005102	signaling receptor binding	GO:0005577	fibrinogen complex	--	--	--
Cluster-4432.5574	86.1093931519203	0	8.3972	3.4809e-07	0.0009624	484	AAH19760.1	AAH19760	660	3.14e-85	Cr1 protein [Mus musculus]	BC019760.1	BC019760	304	1.97062e-155	Mus musculus Ig kappa chain, mRNA (cDNA clone MGC:30228 IMAGE:4206515), complete cds	--	--	--	--	P01631	515	2.88e-67	Ig kappa chain V-II region 26-10 OS=Mus musculus OX=10090 PE=1 SV=1	--	--	--	--	--	--	--	--	--	--	--
Cluster-4432.15264	56.9980679308007	1051.0941389609	-4.2058	4.8663e-07	0.0011385	614	XP_048314192.1	XP_048314192	757	1.43e-100	cystatin-M [Myodes glareolus]	XM_048458235.1	XM_048458235	588	0	PREDICTED: Myodes glareolus cystatin E/M (Cst6), mRNA	K13902	CST6	cystatin-M	http://www.genome.jp/dbget-bin/www_bget?ko:K13902	Q15828	521	5.78e-67	Cystatin-M OS=Homo sapiens OX=9606 GN=CST6 PE=1 SV=1	PF00031//PF16845	Cystatin domain//Aspartic acid proteinase inhibitor	--	--	GO:0004869	cysteine-type endopeptidase inhibitor activity	--	--	--	--	--
Cluster-4432.3513	307.021620048679	3.68774016278613	6.2462	4.7519e-07	0.0011385	1530	AAH02091.1	AAH02091	1682	4.43e-231	Igh protein [Mus musculus]	OX465458.1	OX465458	392	0	Chionomys nivalis genome assembly, chromosome: 10	K06856	IGH	immunoglobulin heavy chain	http://www.genome.jp/dbget-bin/www_bget?ko:K06856	P0DOX2	1246	1.34e-167	Immunoglobulin alpha-2 heavy chain OS=Homo sapiens OX=9606 PE=1 SV=2	PF09085	Adhesion molecule, immunoglobulin-like	GO:0007155	cell adhesion	--	--	GO:0016020	membrane	--	--	--
Cluster-4432.5575	110.268428163765	0.633879674455	7.068	1.3892e-06	0.0030179	450	BAB87194.1	BAB87194	578	3.04e-74	anti-A/U antibody, partial [Mus musculus]	AB701677.1	AB701677	221	2.51056e-109	Mus musculus mRNA for immunoglobulin kappa light chain, partial cds	--	--	--	--	P01661	499	8.81e-65	Ig kappa chain V-III region MOPC 63 OS=Mus musculus OX=10090 PE=1 SV=1	--	--	--	--	--	--	--	--	--	--	--
Cluster-4432.5787	93.4012247654697	0.499611705599248	6.9349	2.1748e-06	0.004134	5472	XP_048306716.1	XP_048306716	7486	0.0	DNA topoisomerase 2-alpha isoform X2 [Myodes glareolus]	XM_048450759.1	XM_048450759	5042	0	PREDICTED: Myodes glareolus DNA topoisomerase II alpha (Top2a), transcript variant X2, mRNA	K03164	TOP2	DNA topoisomerase II	http://www.genome.jp/dbget-bin/www_bget?ko:K03164	P41515	7239	0.0	DNA topoisomerase 2-alpha OS=Cricetulus griseus OX=10029 GN=TOP2A PE=2 SV=1	PF01914//PF00521//PF00204	MarC family integral membrane protein//DNA gyrase/topoisomerase IV, subunit A//DNA gyrase B	GO:0006265	DNA topological change	GO:0003677//GO:0005524//GO:0003918	DNA binding//ATP binding//DNA topoisomerase type II (double strand cut, ATP-hydrolyzing) activity	GO:0016020	membrane	KOG0355	DNA topoisomerase type II	--
Cluster-4432.9560	330.249950327323	12.9788032607756	4.6591	2.1569e-06	0.004134	1357	XP_048280864.1	XP_048280864	832	6.28e-108	immunoglobulin J chain [Myodes glareolus]	XM_048424907.1	XM_048424907	1298	0	PREDICTED: Myodes glareolus joining chain of multimeric IgA and IgM (Jchain), mRNA	K25567	JCHAIN	immunoglobulin J chain	http://www.genome.jp/dbget-bin/www_bget?ko:K25567	P01592	726	3.09e-94	Immunoglobulin J chain OS=Mus musculus OX=10090 GN=Jchain PE=1 SV=4	--	--	--	--	--	--	--	--	--	--	--
Cluster-4432.18068	1647.06072792589	84.240890901641	4.2777	2.9027e-06	0.005193	7570	WEL32128.1	WEL32128	2130	6.53e-275	immunoglobulin heavy constant mu, secreted form, partial [Mesocricetus auratus]	OX465458.1	OX465458	1844	0	Chionomys nivalis genome assembly, chromosome: 10	K19720	COL3A	collagen type III alpha	http://www.genome.jp/dbget-bin/www_bget?ko:K19720	P06337	2105	1.38e-273	Ig mu chain C region OS=Mesocricetus auratus OX=10036 PE=4 SV=2	PF07535//PF04107//PF03530	DBF zinc finger//Glutamate-cysteine ligase family 2(GCS2)//Calcium-activated SK potassium channel	GO:0006749//GO:0006813//GO:0042398	glutathione metabolic process//potassium ion transport//cellular modified amino acid biosynthetic process	GO:0016286//GO:0004357//GO:0003676//GO:0008270	small conductance calcium-activated potassium channel activity//glutamate-cysteine ligase activity//nucleic acid binding//zinc ion binding	GO:0017109//GO:0016020	glutamate-cysteine ligase complex//membrane	--	--	--
Cluster-4432.14251	24.8844855257043	176.594689094789	-2.8188	3.2809e-06	0.0052516	1288	VCW70057.1	VCW70057	157	3.86e-10	unnamed protein product, partial [Gulo gulo]	XM_057787393.1	XM_057787393	868	0	PREDICTED: Chionomys nivalis histone H2B type 1-C/E/F/G/I (LOC130885695), mRNA	K11253	H3	histone H3	http://www.genome.jp/dbget-bin/www_bget?ko:K11253	Q6DRA6	120	2.38e-06	Putative histone H2B type 2-D OS=Homo sapiens OX=9606 GN=H2BC19P PE=5 SV=3	--	--	--	--	--	--	--	--	--	--	--
Cluster-4432.19216	65.9231675848616	1.49883511679774	5.0415	3.1898e-06	0.0052516	1567	XP_013220679.2	XP_013220679	321	1.43e-27	LOW QUALITY PROTEIN: uncharacterized protein LOC101961112 [Ictidomys tridecemlineatus]	XM_057756343.1	XM_057756343	864	0	PREDICTED: Chionomys nivalis uncharacterized LOC130865329 (LOC130865329), mRNA	--	--	--	--	P08361	180	1.97e-12	Gag-Pol polyprotein OS=Cas-Br-E murine leukemia virus OX=11792 GN=gag-pol PE=3 SV=2	--	--	--	--	--	--	--	--	--	--	--
Cluster-4432.14252	6.7772075266798	188.663402605251	-4.7829	3.6184e-06	0.0055023	463	XP_030867722.2	XP_030867722	609	9.12e-79	histone H2B type 1-C/E/F/G/I [Gorilla gorilla gorilla]	XM_048427918.1	XM_048427918	434	0	PREDICTED: Myodes glareolus histone H2B type 1-J-like (LOC125396089), mRNA	K11252	H2B	histone H2B	http://www.genome.jp/dbget-bin/www_bget?ko:K11252	P06899	597	1.02e-79	Histone H2B type 1-J OS=Homo sapiens OX=9606 GN=H2BC11 PE=1 SV=3	PF03898//PF00125//PF03847	Satellite tobacco necrosis virus coat protein//Core histone H2A/H2B/H3/H4//Transcription initiation factor TFIID subunit A	GO:0006352	DNA-templated transcription initiation	GO:0005198//GO:0003677	structural molecule activity//DNA binding	GO:0005669//GO:0019028	transcription factor TFIID complex//viral capsid	--	--	--
Cluster-4432.3487	47.2344757832132	0.999223411198495	5.0677	4.1151e-06	0.0059596	1322	XP_046947898.1	XP_046947898	159	9.05e-08	LOW QUALITY PROTEIN: uncharacterized protein LOC124520847 [Lynx rufus]	XM_050154031.1	XM_050154031	842	0	PREDICTED: Microtus fortis uncharacterized LOC126508675 (LOC126508675), mRNA	--	--	--	--	P26809	133	6.05e-07	Gag-Pol polyprotein OS=Friend murine leukemia virus (isolate FB29) OX=11797 GN=pol PE=3 SV=2	--	--	--	--	--	--	--	--	--	--	--
Cluster-4432.22077	81.3956662379015	1.04016951828532	7.3065	6.0119e-06	0.0079496	1243	--	--	--	--	--	OX465458.1	OX465458	859	0	Chionomys nivalis genome assembly, chromosome: 10	--	--	--	--	--	--	--	--	PF08447	PAS fold	--	--	GO:0005515	protein binding	--	--	--	--	--
Cluster-4432.8948	77.9763263677152	0.384073821655376	7.2494	5.7684e-06	0.0079496	4754	XP_048282101.1	XP_048282101	5205	0.0	integrin alpha-4 [Myodes glareolus]	XM_048426144.1	XM_048426144	3647	0	PREDICTED: Myodes glareolus integrin subunit alpha 4 (Itga4), mRNA	K06483	ITGA4, CD49d	integrin alpha 4	http://www.genome.jp/dbget-bin/www_bget?ko:K06483	Q00651	4723	0.0	Integrin alpha-4 OS=Mus musculus OX=10090 GN=Itga4 PE=1 SV=1	--	--	--	--	--	--	--	--	KOG3637	Vitronectin receptor, alpha subunit	--
Cluster-4432.10925	173.161711788036	27.3047439831779	2.5915	7.8159e-06	0.0099043	2897	XP_048286585.1	XP_048286585	4125	0.0	DNA replication licensing factor MCM6 [Myodes glareolus]	XM_048430628.1	XM_048430628	2711	0	PREDICTED: Myodes glareolus minichromosome maintenance complex component 6 (Mcm6), mRNA	K02542	MCM6	DNA replication licensing factor MCM6	http://www.genome.jp/dbget-bin/www_bget?ko:K02542	P97311	4030	0.0	DNA replication licensing factor MCM6 OS=Mus musculus OX=10090 GN=Mcm6 PE=1 SV=1	PF07726//PF00158//PF07728//PF01078//PF00493	ATPase family associated with various cellular activities (AAA)//Sigma-54 interaction domain//AAA domain (dynein-related subfamily)//Magnesium chelatase, subunit ChlI//MCM P-loop domain	GO:0032508//GO:0006355	DNA duplex unwinding//regulation of DNA-templated transcription	GO:0008134//GO:0016887//GO:0005524//GO:0003677	transcription factor binding//ATP hydrolysis activity//ATP binding//DNA binding	GO:0005667	transcription regulator complex	KOG0480	DNA replication licensing factor, MCM6 component	--
Cluster-4432.12468	219.092679037621	8.99333926357693	4.5274	9.0415e-06	0.010999	4812	XP_048291384.1	XP_048291384	2331	1.31e-312	DNA-binding protein Ikaros isoform X1 [Myodes glareolus] >XP_048291385.1 DNA-binding protein Ikaros isoform X1 [Myodes glareolus]	XM_048435427.1	XM_048435427	4177	0	PREDICTED: Myodes glareolus IKAROS family zinc finger 1 (Ikzf1), transcript variant X1, mRNA	K09220	IKZF, ZNFN1A	IKAROS family zinc finger protein	http://www.genome.jp/dbget-bin/www_bget?ko:K09220	Q03267	2054	9.84e-274	DNA-binding protein Ikaros OS=Mus musculus OX=10090 GN=Ikzf1 PE=1 SV=2	PF02150//PF00612	RNA polymerases M/15 Kd subunit//IQ calmodulin-binding motif	GO:0006351	DNA-templated transcription	GO:0005515	protein binding	--	--	--	--	zf-C2H2
Cluster-4432.19170	67.4457577740567	2.28571284502038	4.6834	1.7273e-05	0.020205	3138	XP_048296776.1	XP_048296776	1816	1.58e-245	class I histocompatibility antigen, Non-RT1.A alpha-1 chain-like [Myodes glareolus]	XM_048440819.1	XM_048440819	1934	0	PREDICTED: Myodes glareolus class I histocompatibility antigen, Non-RT1.A alpha-1 chain-like (LOC125404704), mRNA	K06751	MHC1	MHC class I antigen	http://www.genome.jp/dbget-bin/www_bget?ko:K06751	P16391	790	9.53e-95	RT1 class I histocompatibility antigen, AA alpha chain OS=Rattus norvegicus OX=10116 PE=1 SV=2	--	--	--	--	--	--	--	--	--	--	--
Cluster-4432.21531	95.4313847522207	1.78610113942113	5.5875	1.7947e-05	0.020216	543	ATI97384.1	ATI97384	556	4.33e-70	IgH variable region, partial [Felis catus]	OX465458.1	OX465458	236	1.41034e-117	Chionomys nivalis genome assembly, chromosome: 10	--	--	--	--	P18525	461	1.16e-58	Ig heavy chain V region 5-84 OS=Mus musculus OX=10090 PE=1 SV=1	--	--	--	--	--	--	--	--	--	--	--
Cluster-4432.14612	56.4792475852216	469.406911796838	-3.0492	1.8696e-05	0.020307	2000	XP_041520092.1	XP_041520092	2073	5.52e-288	vitronectin [Microtus oregoni]	XM_005349447.3	XM_005349447	1274	0	PREDICTED: Microtus ochrogaster vitronectin (Vtn), mRNA	K06251	VTN	vitronectin	http://www.genome.jp/dbget-bin/www_bget?ko:K06251	P29788	1739	1.52e-239	Vitronectin OS=Mus musculus OX=10090 GN=Vtn PE=1 SV=2	--	--	--	--	--	--	--	--	--	--	--
Cluster-4432.14395	9.11513007362273	251.384269450029	-4.7634	2.2502e-05	0.023599	711	KAH0515778.1	KAH0515778	238	3.32e-19	Unconventional myosin-Ig [Microtus ochrogaster]	XR_005975990.1	XR_005975990	183	5.43843e-88	PREDICTED: Microtus oregoni uncharacterized LOC121459874 (LOC121459874), ncRNA	K00417	QCR7, UQCRB	ubiquinol-cytochrome c reductase subunit 7	http://www.genome.jp/dbget-bin/www_bget?ko:K00417	--	--	--	--	--	--	--	--	--	--	--	--	--	--	--
Cluster-4432.22873	32.8380050937125	0.749417558398871	4.9076	2.5853e-05	0.026209	806	--	--	--	--	--	XM_026784410.1	XM_026784410	492	0	PREDICTED: Microtus ochrogaster uncharacterized LOC113457334 (LOC113457334), mRNA	--	--	--	--	--	--	--	--	--	--	--	--	--	--	--	--	--	--	--
Cluster-4432.20361	142.421126300444	3.86992611325482	5.4769	3.0462e-05	0.028888	1867	KAH0512407.1	KAH0512407	190	6.81e-12	H-2 class II histocompatibility antigen, A-S beta chain [Microtus ochrogaster]	XM_005360430.3	XM_005360430	567	0	PREDICTED: Microtus ochrogaster H-2 class II histocompatibility antigen, A beta chain-like (LOC101995973), mRNA	--	--	--	--	--	--	--	--	--	--	--	--	--	--	--	--	--	--	--
Cluster-4432.2842	95.20471488435	4.84693350227838	4.3353	2.9962e-05	0.028888	1123	XP_048285018.1	XP_048285018	1226	2.12e-166	CD209 antigen-like protein B isoform X1 [Myodes glareolus]	XM_048429061.1	XM_048429061	1037	0	PREDICTED: Myodes glareolus CD209 antigen-like protein B (LOC125396954), transcript variant X1, mRNA	K06563	CLEC4L_M, DC-SIGN, CD209, CD299	C-type lectin domain family 4 member L/M	http://www.genome.jp/dbget-bin/www_bget?ko:K06563	Q8CJ91	833	4.48e-109	CD209 antigen-like protein B OS=Mus musculus OX=10090 GN=Cd209b PE=1 SV=2	PF02877//PF07159	Poly(ADP-ribose) polymerase, regulatory domain//CYRIA/CYRIB Rac1 binding domain	--	--	GO:0003950//GO:0031267	NAD+ ADP-ribosyltransferase activity//small GTPase binding	--	--	--	--	--
Cluster-4432.3283	38.6918951661809	1.88290893845312	3.9892	3.1345e-05	0.028888	763	XP_040604708.1	XP_040604708	173	1.46e-10	mitochondrial dynamics protein MID49 isoform X1 [Mesocricetus auratus]	XM_050154031.1	XM_050154031	530	0	PREDICTED: Microtus fortis uncharacterized LOC126508675 (LOC126508675), mRNA	--	--	--	--	--	--	--	--	--	--	--	--	--	--	--	--	--	--	--
Cluster-4432.3414	28.6278792269391	0	6.8082	3.3849e-05	0.030278	2980	XP_041513935.1	XP_041513935	2811	0.0	ribosomal protein S6 kinase-like 1 isoform X1 [Microtus oregoni]	XM_048449201.1	XM_048449201	1232	0	PREDICTED: Myodes glareolus ribosomal protein S6 kinase like 1 (Rps6kl1), transcript variant X1, mRNA	K20839	RSKL	ribosomal protein S6 kinase-like	http://www.genome.jp/dbget-bin/www_bget?ko:K20839	Q8R2S1	2352	0.0	Ribosomal protein S6 kinase-like 1 OS=Mus musculus OX=10090 GN=Rps6kl1 PE=1 SV=1	PF00069//PF07714	Protein kinase domain//Protein tyrosine and serine/threonine kinase	GO:0006468	protein phosphorylation	GO:0005524//GO:0004672	ATP binding//protein kinase activity	--	--	KOG0603	Ribosomal protein S6 kinase	--
Cluster-4432.15612	166.202714045281	787.537284513723	-2.2416	3.5893e-05	0.030322	1047	KAB0392665.1	KAB0392665	183	1.10e-13	hypothetical protein E2I00_006291 [Balaenoptera physalus]	OX465469.1	OX465469	551	0	Chionomys nivalis genome assembly, chromosome: 21	K14739	MT1_2	metallothionein 1/2	http://www.genome.jp/dbget-bin/www_bget?ko:K14739	P13640	140	3.73e-10	Metallothionein-1G OS=Homo sapiens OX=9606 GN=MT1G PE=1 SV=2	--	--	--	--	--	--	--	--	--	--	--
Cluster-4432.2972	111.301885558032	2.63232649685199	5.1596	3.5087e-05	0.030322	1407	XP_048310934.1	XP_048310934	1804	9.44e-252	septin-1 isoform X1 [Myodes glareolus]	XM_048454977.1	XM_048454977	1279	0	PREDICTED: Myodes glareolus septin 1 (Septin1), transcript variant X1, mRNA	K13737	SEPT1	septin 1	http://www.genome.jp/dbget-bin/www_bget?ko:K13737	P42209	1715	6.62e-241	Septin-1 OS=Mus musculus OX=10090 GN=Septin1 PE=1 SV=2	PF13476//PF00009//PF00005//PF01926//PF13401//PF00071//PF05049//PF00735//PF08692//PF03193//PF04548	AAA domain//Elongation factor Tu GTP binding domain//ABC transporter//50S ribosome-binding GTPase//AAA domain//Ras family//Interferon-inducible GTPase (IIGP)//Septin//Mitochondrial protein Pet20//RsgA GTPase//AIG1 family	GO:0006302	double-strand break repair	GO:0003924//GO:0005525//GO:0005524//GO:0016887	GTPase activity//GTP binding//ATP binding//ATP hydrolysis activity	GO:0005739//GO:0016020	mitochondrion//membrane	--	--	--
Cluster-4432.5981	96.6052976297407	2.2669827601085	5.1834	4.6012e-05	0.037821	3137	XP_048300929.1	XP_048300929	1193	3.89e-153	gamma-parvin isoform X3 [Myodes glareolus]	XM_050130805.1	XM_050130805	1820	0	PREDICTED: Microtus fortis parvin gamma (Parvg), transcript variant X3, mRNA	K06275	PARV	parvin	http://www.genome.jp/dbget-bin/www_bget?ko:K06275	Q9ERD8	1099	1.59e-140	Gamma-parvin OS=Mus musculus OX=10090 GN=Parvg PE=1 SV=2	PF06333//PF00307	Mediator complex subunit 13 C-terminal domain//Calponin homology (CH) domain	GO:0006357	regulation of transcription by RNA polymerase II	GO:0005515//GO:0003712	protein binding//transcription coregulator activity	GO:0005667//GO:0016592	transcription regulator complex//mediator complex	KOG3631	Alpha-parvin and related focal adhesion proteins	--
Cluster-4432.16452	18.7442821652078	243.721896802664	-3.6956	4.8718e-05	0.038991	1109	XP_020770838.1	XP_020770838	521	2.95e-62	histone H4-like [Odocoileus virginianus texanus]	OX465461.1	OX465461	571	0	Chionomys nivalis genome assembly, chromosome: 13	K11254	H4	histone H4	http://www.genome.jp/dbget-bin/www_bget?ko:K11254	P62803	504	1.12e-62	Histone H4 OS=Bos taurus OX=9913 PE=1 SV=2	PF02291//PF00125//PF15630	Transcription initiation factor IID, 31kD subunit//Core histone H2A/H2B/H3/H4//CENP-S protein	GO:0006352	DNA-templated transcription initiation	GO:0003677	DNA binding	GO:0071821	FANCM-MHF complex	KOG3467	Histone H4	--
Cluster-4432.12257	169.688859929864	11.0549482152357	3.9159	5.3809e-05	0.041778	5239	XP_048310953.1	XP_048310953	5064	0.0	integrin alpha-L isoform X2 [Myodes glareolus]	XM_048454996.1	XM_048454996	2973	0	PREDICTED: Myodes glareolus integrin subunit alpha L (Itgal), transcript variant X2, mRNA	K05718	ITGAL, CD11a	integrin alpha L	http://www.genome.jp/dbget-bin/www_bget?ko:K05718	P24063	4252	0.0	Integrin alpha-L OS=Mus musculus OX=10090 GN=Itgal PE=1 SV=3	PF08038	TOM7 family	GO:0030150	protein import into mitochondrial matrix	--	--	GO:0005742	mitochondrial outer membrane translocase complex	--	--	--
Cluster-4432.3403	34.9257178146749	0.768147643310753	5.3123	5.5669e-05	0.041778	909	KAF6276105.1	KAF6276105	543	8.19e-67	hypothetical protein mRhiFer1_009456 [Rhinolophus ferrumequinum]	XM_048440204.1	XM_048440204	796	0	PREDICTED: Myodes glareolus actin related protein 3B (Actr3b), transcript variant X6, mRNA	--	--	--	--	Q9P1U1	539	1.05e-64	Actin-related protein 3B OS=Homo sapiens OX=9606 GN=ACTR3B PE=2 SV=1	--	--	--	--	--	--	--	--	KOG0678	Actin-related protein Arp2/3 complex, subunit Arp3	--
Cluster-4432.7025	1.40193008531679	52.4234394371802	-5.3041	5.6322e-05	0.041778	505	--	--	--	--	--	OX465457.1	OX465457	270	1.64057e-136	Chionomys nivalis genome assembly, chromosome: 9	--	--	--	--	--	--	--	--	--	--	--	--	--	--	--	--	--	--	--
Cluster-4432.3086	87.8623096314361	3.51601202410661	4.4186	6.499e-05	0.045966	3709	XP_048316056.1	XP_048316056	4237	0.0	sialoadhesin isoform X3 [Myodes glareolus]	XM_048460099.1	XM_048460099	3347	0	PREDICTED: Myodes glareolus sialic acid binding Ig like lectin 1 (Siglec1), transcript variant X3, mRNA	K06548	SN, SIGLEC1, CD169	sialoadhesin	http://www.genome.jp/dbget-bin/www_bget?ko:K06548	Q62230	3428	0.0	Sialoadhesin OS=Mus musculus OX=10090 GN=Siglec1 PE=1 SV=2	PF02203//PF04618	Tar ligand binding domain homologue//HD-ZIP protein N terminus	GO:0007165//GO:0006935	signal transduction//chemotaxis	--	--	GO:0005634	nucleus	--	--	--
Cluster-4432.7091	1.53443176930562	26.8593788607021	-3.9633	6.3633e-05	0.045966	1004	EDL09486.1	EDL09486	135	1.47e-06	mCG147332 [Mus musculus]	OX465456.1	OX465456	515	0	Chionomys nivalis genome assembly, chromosome: 8	--	--	--	--	--	--	--	--	PF06363	Picornaviridae P3A protein	--	--	--	--	GO:0044423	virion component	--	--	--
Cluster-4432.4217	0.482140738261766	38.4622720216767	-6.0576	7.0039e-05	0.046306	1431	XP_038180212.1	XP_038180212	1294	4.26e-176	claudin-18 isoform X1 [Arvicola amphibius] >XP_048273454.1 claudin-18 isoform X1 [Myodes glareolus]	XM_048417497.1	XM_048417497	1268	0	PREDICTED: Myodes glareolus claudin 18 (Cldn18), transcript variant X1, mRNA	K06087	CLDN	claudin	http://www.genome.jp/dbget-bin/www_bget?ko:K06087	Q5I0E5	1273	3.21e-175	Claudin-18 OS=Rattus norvegicus OX=10116 GN=Cldn18 PE=1 SV=1	PF13903//PF00822	PMP-22/EMP/MP20/Claudin tight junction//PMP-22/EMP/MP20/Claudin family	--	--	--	--	GO:0016020	membrane	--	--	--
Cluster-4432.4767	35.6096113491361	0.384073821655376	6.1304	6.9854e-05	0.046306	3267	XP_048277564.1	XP_048277564	5463	0.0	WD repeat- and FYVE domain-containing protein 4 isoform X2 [Myodes glareolus]	XM_048421610.1	XM_048421610	3066	0	PREDICTED: Myodes glareolus WDFY family member 4 (Wdfy4), transcript variant X11, mRNA	K24777	WDFY4	WD repeat and FYVE domain-containing protein 4	http://www.genome.jp/dbget-bin/www_bget?ko:K24777	E9Q2M9	4956	0.0	WD repeat- and FYVE domain-containing protein 4 OS=Mus musculus OX=10090 GN=Wdfy4 PE=1 SV=2	--	--	--	--	--	--	--	--	--	--	--
Cluster-4432.8774	566.732544226489	26.382297887503	4.4176	6.9588e-05	0.046306	854	XP_048276030.1	XP_048276030	652	1.64e-83	C-C motif chemokine 21 [Myodes glareolus]	XM_048420073.1	XM_048420073	765	0	PREDICTED: Myodes glareolus C-C motif chemokine ligand 21 (Ccl21), mRNA	K16062	CCL21, SLC	C-C motif chemokine 21	http://www.genome.jp/dbget-bin/www_bget?ko:K16062	P86792	472	1.46e-58	C-C motif chemokine 21b OS=Mus musculus OX=10090 GN=Ccl21b PE=1 SV=1	PF00048	Small cytokines (intecrine/chemokine), interleukin-8 like	GO:0006935//GO:0006955//GO:0007165	chemotaxis//immune response//signal transduction	GO:0008009	chemokine activity	GO:0005576	extracellular region	--	--	--
Cluster-4432.2652	60.9544137804299	1.38329723285387	5.1581	7.2396e-05	0.046846	2164	XP_005348878.1	XP_005348878	1948	4.43e-259	rho GTPase-activating protein 30 [Microtus ochrogaster]	XM_048452001.1	XM_048452001	1908	0	PREDICTED: Myodes glareolus Rho GTPase activating protein 30 (Arhgap30), mRNA	K20645	ARHGAP30	Rho GTPase-activating protein 30	http://www.genome.jp/dbget-bin/www_bget?ko:K20645	Q640N3	1308	1.83e-165	Rho GTPase-activating protein 30 OS=Mus musculus OX=10090 GN=Arhgap30 PE=1 SV=3	--	--	--	--	--	--	--	--	--	--	--
Cluster-4432.17734	728.119667733235	51.3445821936455	3.8019	7.5682e-05	0.047953	2476	CAH7285033.1	CAH7285033	434	9.24e-44	Ac1576 [Phodopus roborovskii]	LR862393.1	LR862393	142	1.21781e-64	Arvicola amphibius genome assembly, chromosome: 13	--	--	--	--	P12894	361	5.67e-34	Intracisternal A-particle Pol-related polyprotein (Fragment) OS=Mouse intracisternal a-particle IL3 OX=11754 PE=3 SV=1	PF12131//PF00552	Protein of unknown function (DUF3586)//Integrase DNA binding domain	GO:0006508	proteolysis	GO:0003676//GO:0004197	nucleic acid binding//cysteine-type endopeptidase activity	--	--	--	--	--
Cluster-4432.10168	561.795271217612	26.8793954916453	4.3476	7.9861e-05	0.048838	1575	XP_048310861.1	XP_048310861	2184	1.66e-307	coronin-1A [Myodes glareolus] >XP_048310862.1 coronin-1A [Myodes glareolus]	XM_048454904.1	XM_048454904	1524	0	PREDICTED: Myodes glareolus coronin 1A (Coro1a), transcript variant X1, mRNA	K13882	CORO1A	coronin-1A	http://www.genome.jp/dbget-bin/www_bget?ko:K13882	O89053	2130	1.34e-301	Coronin-1A OS=Mus musculus OX=10090 GN=Coro1a PE=1 SV=5	PF00400	WD domain, G-beta repeat	--	--	GO:0005515	protein binding	--	--	KOG0303	Actin-binding protein Coronin, contains WD40 repeats	--
Cluster-4432.3512	69.5210910036481	0.999223411198495	5.7227	8.3306e-05	0.048838	2346	XP_057642390.1	XP_057642390	2254	1.56e-313	ADAM DEC1, partial [Chionomys nivalis]	XM_005355461.3	XM_005355461	1848	0	PREDICTED: Microtus ochrogaster ADAM like decysin 1 (Adamdec1), mRNA	K08634	ADAMDEC1	ADAM-like, decysin 1	http://www.genome.jp/dbget-bin/www_bget?ko:K08634	Q9R0X2	1821	2.20e-250	ADAM DEC1 OS=Mus musculus OX=10090 GN=Adamdec1 PE=2 SV=1	PF01435//PF00413//PF01421	Peptidase family M48//Matrixin//Reprolysin (M12B) family zinc metalloprotease	GO:0006508	proteolysis	GO:0004222//GO:0008270	metalloendopeptidase activity//zinc ion binding	GO:0031012	extracellular matrix	--	--	--
Cluster-4432.8145	168.638868869523	35.1007864644232	2.2516	8.1313e-05	0.048838	2686	XP_048294199.1	XP_048294199	3713	0.0	DNA replication licensing factor MCM5 [Myodes glareolus]	XM_048438242.1	XM_048438242	2522	0	PREDICTED: Myodes glareolus minichromosome maintenance complex component 5 (Mcm5), mRNA	K02209	MCM5, CDC46	DNA replication licensing factor MCM5	http://www.genome.jp/dbget-bin/www_bget?ko:K02209	P49718	3664	0.0	DNA replication licensing factor MCM5 OS=Mus musculus OX=10090 GN=Mcm5 PE=1 SV=2	PF01078//PF00493//PF00158//PF14432//PF07726//PF07728	Magnesium chelatase, subunit ChlI//MCM P-loop domain//Sigma-54 interaction domain//DYW family of nucleic acid deaminases//ATPase family associated with various cellular activities (AAA)//AAA domain (dynein-related subfamily)	GO:0032508//GO:0006355	DNA duplex unwinding//regulation of DNA-templated transcription	GO:0003677//GO:0016887//GO:0008270//GO:0008134//GO:0005524	DNA binding//ATP hydrolysis activity//zinc ion binding//transcription factor binding//ATP binding	GO:0005667	transcription regulator complex	KOG0481	DNA replication licensing factor, MCM5 component	--
Cluster-4432.8367	0.321427158841177	34.2545472544271	-6.4361	8.3503e-05	0.048838	1647	XP_049988980.1	XP_049988980	597	4.02e-69	endogenous retrovirus group K member 5 Gag polyprotein-like [Microtus fortis]	OX465470.1	OX465470	533	0	Chionomys nivalis genome assembly, chromosome: 22	--	--	--	--	Q7LDI9	175	6.11e-12	Endogenous retrovirus group K member 6 Gag polyprotein OS=Homo sapiens OX=9606 GN=ERVK-6 PE=1 SV=3	--	--	--	--	--	--	--	--	--	--	--
Cluster-4432.15639	1.25404575224227	41.5480763752201	-4.8809	9.0626e-05	0.050113	669	--	--	--	--	--	OX465461.1	OX465461	250	2.90511e-125	Chionomys nivalis genome assembly, chromosome: 13	--	--	--	--	--	--	--	--	--	--	--	--	--	--	--	--	--	--	--
Cluster-4432.20578	294.19867695863	11.066377862831	4.6474	9.0585e-05	0.050113	6857	XP_048307300.1	XP_048307300	4356	0.0	transient receptor potential cation channel subfamily M member 2 isoform X2 [Myodes glareolus]	XM_048451343.1	XM_048451343	2816	0	PREDICTED: Myodes glareolus transient receptor potential cation channel subfamily M member 2 (Trpm2), transcript variant X4, mRNA	K04977	TRPM2	transient receptor potential cation channel subfamily M member 2	http://www.genome.jp/dbget-bin/www_bget?ko:K04977	E9PTA2	4154	0.0	Transient receptor potential cation channel subfamily M member 2 OS=Rattus norvegicus OX=10116 GN=Trpm2 PE=1 SV=3	PF13397//PF10401//PF01414//PF00520	RNA polymerase-binding protein//Interferon-regulatory factor 3//Delta serrate ligand//Ion transport protein	GO:0045893//GO:0055085//GO:0006355//GO:0007154//GO:0006811	positive regulation of DNA-templated transcription//transmembrane transport//regulation of DNA-templated transcription//cell communication//monoatomic ion transport	GO:0003700//GO:0001000//GO:0005216	DNA-binding transcription factor activity//bacterial-type RNA polymerase core enzyme binding//monoatomic ion channel activity	GO:0016020//GO:0005667	membrane//transcription regulator complex	--	--	--
Cluster-4432.3183	45.2922501565159	5.75283505170794	3.1012	8.7737e-05	0.050113	1608	KAH0507940.1	KAH0507940	2532	0.0	Cytochrome P450 2E1 [Microtus ochrogaster]	XM_005351474.2	XM_005351474	1418	0	PREDICTED: Microtus ochrogaster cytochrome P450 2E1 (LOC101987874), mRNA	K07415	CYP2E1	cytochrome P450 family 2 subfamily E1	http://www.genome.jp/dbget-bin/www_bget?ko:K07415	P05182	2414	0.0	Cytochrome P450 2E1 OS=Rattus norvegicus OX=10116 GN=Cyp2e1 PE=1 SV=4	PF00067	Cytochrome P450	--	--	GO:0005506//GO:0020037//GO:0004497//GO:0016705	iron ion binding//heme binding//monooxygenase activity//oxidoreductase activity, acting on paired donors, with incorporation or reduction of molecular oxygen	--	--	--	--	--
Cluster-4432.6224	196.320855763563	4.70569365889651	5.283	9.5116e-05	0.051657	845	XP_048316994.1	XP_048316994	1360	2.77e-180	transmembrane protease serine 9-like [Myodes glareolus]	XM_048461037.1	XM_048461037	765	0	PREDICTED: Myodes glareolus transmembrane protease serine 9-like (LOC125417453), mRNA	K01334	CFD	complement factor D	http://www.genome.jp/dbget-bin/www_bget?ko:K01334	P32038	1122	2.02e-155	Complement factor D OS=Rattus norvegicus OX=10116 GN=Cfd PE=1 SV=2	PF00089	Trypsin	GO:0006508	proteolysis	GO:0004252	serine-type endopeptidase activity	--	--	--	--	--
Cluster-4432.12189	145.494415531163	5.16784519467199	4.6727	0.00010039	0.053563	2378	XP_048276854.1	XP_048276854	2038	2.21e-282	L-selectin isoform X2 [Myodes glareolus]	XM_048420897.1	XM_048420897	2003	0	PREDICTED: Myodes glareolus selectin L (Sell), transcript variant X2, mRNA	K06495	SELL, CD62L	selectin, lymphocyte	http://www.genome.jp/dbget-bin/www_bget?ko:K06495	P30836	1761	1.18e-242	L-selectin OS=Rattus norvegicus OX=10116 GN=Sell PE=2 SV=1	PF03223	V-ATPase subunit C	GO:1902600//GO:0006119	proton transmembrane transport//oxidative phosphorylation	GO:0046961	proton-transporting ATPase activity, rotational mechanism	GO:0033180	proton-transporting V-type ATPase, V1 domain	KOG4297	C-type lectin	--
Cluster-4432.19773	67.0447006162953	7.21072406141886	3.1378	0.00011924	0.061467	2522	XP_048309372.1	XP_048309372	1919	2.17e-261	cytochrome P450 4A14-like [Myodes glareolus]	XM_048453415.1	XM_048453415	1489	0	PREDICTED: Myodes glareolus cytochrome P450 4A14-like (LOC125412550), mRNA	K07425	CYP4A	long-chain fatty acid omega-monooxygenase	http://www.genome.jp/dbget-bin/www_bget?ko:K07425	P20817	1762	6.26e-240	Cytochrome P450 4A14 OS=Rattus norvegicus OX=10116 GN=Cyp4a14 PE=1 SV=2	PF00067	Cytochrome P450	--	--	GO:0004497//GO:0005506//GO:0020037//GO:0016705	monooxygenase activity//iron ion binding//heme binding//oxidoreductase activity, acting on paired donors, with incorporation or reduction of molecular oxygen	--	--	--	--	--
Cluster-4432.3096	31.5191449581868	0.384073821655376	5.9534	0.00011905	0.061467	502	AAB53403.1	AAB53403	539	3.74e-68	anti-DNA antibody heavy chain variable region, partial [Mus musculus] >AAB53409.1 anti-DNA antibody heavy chain variable region, partial [Mus musculus]	XM_048428871.1	XM_048428871	251	5.94632e-126	PREDICTED: Myodes glareolus uncharacterized LOC125396829 (LOC125396829), mRNA	--	--	--	--	P01819	504	4.69e-65	Ig heavy chain V region MOPC 141 OS=Mus musculus OX=10090 PE=4 SV=1	--	--	--	--	--	--	--	--	--	--	--
Cluster-4432.16572	176.483944474272	809.49048121675	-2.1955	0.00014818	0.075112	4178	XP_041494012.1	XP_041494012	679	2.25e-78	histone H3-like [Microtus oregoni]	XR_007230724.1	XR_007230724	1571	0	PREDICTED: Myodes glareolus histone H3-like (LOC125396139), misc_RNA	--	--	--	--	P84227	644	1.39e-76	Histone H3.2 OS=Bos taurus OX=9913 PE=1 SV=2	PF15630//PF00125//PF02291	CENP-S protein//Core histone H2A/H2B/H3/H4//Transcription initiation factor IID, 31kD subunit	GO:0006352	DNA-templated transcription initiation	GO:0003677	DNA binding	GO:0071821	FANCM-MHF complex	KOG1745	Histones H3 and H4	--
Cluster-4432.9451	164.215065731977	9.56754274603323	3.9888	0.00015293	0.076245	5994	XP_048291971.1	XP_048291971	9316	0.0	dedicator of cytokinesis protein 2 [Myodes glareolus]	XM_048436014.1	XM_048436014	5509	0	PREDICTED: Myodes glareolus dedicator of cytokinesis 2 (Dock2), mRNA	K12367	DOCK2	dedicator of cytokinesis protein 2	http://www.genome.jp/dbget-bin/www_bget?ko:K12367	Q8C3J5	9070	0.0	Dedicator of cytokinesis protein 2 OS=Mus musculus OX=10090 GN=Dock2 PE=1 SV=3	PF07653//PF14604//PF00018	Variant SH3 domain//Variant SH3 domain//SH3 domain	--	--	GO:0005515	protein binding	--	--	KOG1998	Signaling protein DOCK180	--
Cluster-4432.22583	3.08416906823132	38.4951877226951	-3.5999	0.00016964	0.083216	619	XP_048272873.1	XP_048272873	542	2.61e-68	uncharacterized protein C11orf71 homolog [Myodes glareolus]	XM_041638672.1	XM_041638672	536	0	PREDICTED: Microtus oregoni chromosome unknown C11orf71 homolog (CUNH11orf71), mRNA	--	--	--	--	Q91VN2	478	7.27e-61	Uncharacterized protein C11orf71 homolog OS=Mus musculus OX=10090 GN=Gm5617 PE=4 SV=2	--	--	--	--	--	--	--	--	--	--	--
Cluster-4432.21681	74.5873058907232	5.730619029533	3.7058	0.0001795	0.086654	4633	XP_048304555.1	XP_048304555	6055	0.0	NACHT, LRR and PYD domains-containing protein 1a-like isoform X1 [Myodes glareolus] >XP_048304556.1 NACHT, LRR and PYD domains-containing protein 1a-like isoform X1 [Myodes glareolus] >XP_048304557.1 NACHT, LRR and PYD domains-containing protein 1a-like isoform X1 [Myodes glareolus]	XM_048448598.1	XM_048448598	3326	0	PREDICTED: Myodes glareolus NACHT, LRR and PYD domains-containing protein 1a-like (LOC125409507), transcript variant X1, mRNA	K12798	NLRP1, CARD7	NACHT, LRR and PYD domains-containing protein 1	http://www.genome.jp/dbget-bin/www_bget?ko:K12798	Q2LKU9	3586	0.0	NACHT, LRR and PYD domains-containing protein 1a OS=Mus musculus OX=10090 GN=Nlrp1a PE=1 SV=1	PF07503//PF13401//PF00560//PF00619//PF00931//PF13516//PF06414//PF00004	HypF finger//AAA domain//Leucine Rich Repeat//Caspase recruitment domain//NB-ARC domain//Leucine Rich repeat//Zeta toxin//ATPase family associated with various cellular activities (AAA)	GO:0042981	regulation of apoptotic process	GO:0005515//GO:0016301//GO:0008270//GO:0005524//GO:0016887//GO:0043531	protein binding//kinase activity//zinc ion binding//ATP binding//ATP hydrolysis activity//ADP binding	--	--	--	--	--
Cluster-4432.3085	51.4362240193854	1.49883511679774	4.7481	0.00019415	0.09226	2845	XP_048316055.1	XP_048316055	4420	0.0	sialoadhesin isoform X2 [Myodes glareolus]	XM_048460098.1	XM_048460098	2474	0	PREDICTED: Myodes glareolus sialic acid binding Ig like lectin 1 (Siglec1), transcript variant X2, mRNA	K06548	SN, SIGLEC1, CD169	sialoadhesin	http://www.genome.jp/dbget-bin/www_bget?ko:K06548	Q62230	3861	0.0	Sialoadhesin OS=Mus musculus OX=10090 GN=Siglec1 PE=1 SV=2	PF05790	Immunoglobulin C2-set domain	GO:0007155	cell adhesion	--	--	GO:0016020	membrane	--	--	--
Cluster-4432.8141	111.40032519509	4.28415966741737	4.5409	0.00019889	0.093058	8921	XP_057625236.1	XP_057625236	7607	0.0	kinesin-like protein KIF21B isoform X7 [Chionomys nivalis]	XM_048430922.1	XM_048430922	5923	0	PREDICTED: Myodes glareolus kinesin family member 21B (Kif21b), transcript variant X7, mRNA	K24185	KIF21	kinesin family member 21	http://www.genome.jp/dbget-bin/www_bget?ko:K24185	Q9QXL1	7328	0.0	Kinesin-like protein KIF21B OS=Mus musculus OX=10090 GN=Kif21b PE=1 SV=2	PF16796//PF00225//PF00400	Microtubule binding//Kinesin motor domain//WD domain, G-beta repeat	GO:0007017//GO:0007018	microtubule-based process//microtubule-based movement	GO:0003777//GO:0005524//GO:0008017//GO:0005515	microtubule motor activity//ATP binding//microtubule binding//protein binding	GO:0005874//GO:0045298	microtubule//tubulin complex	KOG0244	Kinesin-like protein	--
Cluster-4432.3534	131.688646821657	4.38096746644936	4.738	0.00020776	0.095738	2101	XP_048291880.1	XP_048291880	1453	1.84e-195	T-cell immunoglobulin and mucin domain-containing protein 4-like isoform X1 [Myodes glareolus]	XM_048435923.1	XM_048435923	986	0	PREDICTED: Myodes glareolus T-cell immunoglobulin and mucin domain-containing protein 4-like (LOC125401619), transcript variant X1, mRNA	K26936	TIMD4, TIM4	T-cell immunoglobulin and mucin domain-containing protein 4	http://www.genome.jp/dbget-bin/www_bget?ko:K26936	Q6U7R4	879	2.24e-111	T-cell immunoglobulin and mucin domain-containing protein 4 OS=Mus musculus OX=10090 GN=Timd4 PE=1 SV=2	--	--	--	--	--	--	--	--	--	--	--
Cluster-4432.19731	162.91720703864	7.60655609346	4.3252	0.00021701	0.098504	5025	XP_048284121.1	XP_048284121	5090	0.0	rho family-interacting cell polarization regulator 2 isoform X2 [Myodes glareolus]	XM_048428164.1	XM_048428164	4637	0	PREDICTED: Myodes glareolus RHO family interacting cell polarization regulator 2 (Ripor2), transcript variant X2, mRNA	K24818	RIPOR, FAM65	Rho family-interacting cell polarization regulator	http://www.genome.jp/dbget-bin/www_bget?ko:K24818	Q80U16	4715	0.0	Rho family-interacting cell polarization regulator 2 OS=Mus musculus OX=10090 GN=Ripor2 PE=1 SV=2	PF04065//PF17078	Not1 N-terminal domain, CCR4-Not complex component//SWI5-dependent HO expression protein 3	GO:0051028//GO:0048309//GO:0006355	mRNA transport//endoplasmic reticulum inheritance//regulation of DNA-templated transcription	--	--	GO:0005634	nucleus	--	--	--
Cluster-4432.10732	55.6004462591173	2.15144487616462	4.4802	0.00022149	0.099064	2224	XP_013204042.1	XP_013204042	1898	5.42e-262	voltage-gated potassium channel subunit beta-2 isoform X3 [Microtus ochrogaster] >XP_041507380.1 voltage-gated potassium channel subunit beta-2 isoform X1 [Microtus oregoni] >XP_041507381.1 voltage-gated potassium channel subunit beta-2 isoform X1 [Microtus oregoni] >XP_048272125.1 voltage-gated potassium channel subunit beta-2 isoform X1 [Myodes glareolus] >XP_048272133.1 voltage-gated potassium…	XM_048416168.1	XM_048416168	2125	0	PREDICTED: Myodes glareolus potassium voltage-gated channel subfamily A regulatory beta subunit 2 (Kcnab2), transcript variant X1, mRNA	K04883	KCNAB2	potassium voltage-gated channel Shaker-related subfamily A, beta member 2	http://www.genome.jp/dbget-bin/www_bget?ko:K04883	P62482	1894	1.06e-263	Voltage-gated potassium channel subunit beta-2 OS=Mus musculus OX=10090 GN=Kcnab2 PE=1 SV=1	--	--	--	--	--	--	--	--	KOG1575	Voltage-gated shaker-like K+ channel, subunit beta/KCNAB	--
Cluster-4432.12074	62.0422684372619	3.65027999296237	3.8688	0.00023682	0.10438	3674	XP_048309128.1	XP_048309128	2843	0.0	cAMP-specific 3',5'-cyclic phosphodiesterase 4B [Myodes glareolus]	XM_048453171.1	XM_048453171	3493	0	PREDICTED: Myodes glareolus phosphodiesterase 4B (Pde4b), mRNA	K13293	PDE4	cAMP-specific phosphodiesterase 4	http://www.genome.jp/dbget-bin/www_bget?ko:K13293	P14646	2618	0.0	3',5'-cyclic-AMP phosphodiesterase 4B OS=Rattus norvegicus OX=10116 GN=Pde4b PE=1 SV=4	PF02159//PF03374//PF00233	Oestrogen receptor//Phage antirepressor protein KilAC domain//3'5'-cyclic nucleotide phosphodiesterase	GO:0007165//GO:0006355//GO:0006144	signal transduction//regulation of DNA-templated transcription//purine nucleobase metabolic process	GO:0003677//GO:0030284//GO:0004114	DNA binding//nuclear estrogen receptor activity//3',5'-cyclic-nucleotide phosphodiesterase activity	--	--	KOG3689	Cyclic nucleotide phosphodiesterase	--
Cluster-4432.12748	239.560100050409	23.5976304624643	3.3705	0.00024603	0.10639	767	XP_036024042.1	XP_036024042	903	2.56e-120	H-2 class II histocompatibility antigen, A-F alpha chain-like [Onychomys torridus] >XP_036024043.1 H-2 class II histocompatibility antigen, A-F alpha chain-like [Onychomys torridus]	XM_036168150.1	XM_036168150	422	0	PREDICTED: Onychomys torridus H-2 class II histocompatibility antigen, A-F alpha chain-like (LOC118569892), transcript variant X2, mRNA	K06752	MHC2	MHC class II antigen	http://www.genome.jp/dbget-bin/www_bget?ko:K06752	P14435	814	1.92e-109	H-2 class II histocompatibility antigen, A-F alpha chain OS=Mus musculus OX=10090 GN=H2-Aa PE=1 SV=1	PF00993	Class II histocompatibility antigen, alpha domain	GO:0019882//GO:0006955	antigen processing and presentation//immune response	--	--	GO:0042613//GO:0016020	MHC class II protein complex//membrane	--	--	--
Cluster-4432.9286	4.97416716277457	51.1131050197964	-3.3894	0.00024836	0.10639	1832	XP_048282446.1	XP_048282446	1512	1.27e-206	potassium channel subfamily K member 16 [Myodes glareolus]	XM_048426489.1	XM_048426489	1520	0	PREDICTED: Myodes glareolus potassium two pore domain channel subfamily K member 16 (Kcnk16), mRNA	K04924	KCNK16, K2P16.1	potassium channel subfamily K member 16	http://www.genome.jp/dbget-bin/www_bget?ko:K04924	Q96T55	1284	4.45e-174	Potassium channel subfamily K member 16 OS=Homo sapiens OX=9606 GN=KCNK16 PE=1 SV=1	PF00520	Ion transport protein	GO:0055085//GO:0006811	transmembrane transport//monoatomic ion transport	GO:0005216	monoatomic ion channel activity	GO:0016020	membrane	--	--	--
Cluster-4432.17204	148.178294786291	12.8410493546568	3.5006	0.00026048	0.1077	4041	XP_048315768.1	XP_048315768	3546	0.0	rho GTPase-activating protein 45 isoform X3 [Myodes glareolus]	XM_048459820.1	XM_048459820	2471	0	PREDICTED: Myodes glareolus Rho GTPase activating protein 45 (Arhgap45), transcript variant X4, mRNA	K26415	ARHGAP45	Rho GTPase-activating protein 45	http://www.genome.jp/dbget-bin/www_bget?ko:K26415	Q3TBD2	3322	0.0	Rho GTPase-activating protein 45 OS=Mus musculus OX=10090 GN=Arhgap45 PE=1 SV=2	PF00620//PF07348	RhoGAP domain//Syd protein (SUKH-2)	GO:0007165	signal transduction	--	--	GO:0009898	cytoplasmic side of plasma membrane	KOG1453	Chimaerin and related Rho GTPase activating proteins	--
Cluster-4432.19243	0	16.4125945079181	-7.0182	0.00026399	0.1077	1407	--	--	--	--	--	XM_048428074.1	XM_048428074	1037	0	PREDICTED: Myodes glareolus histone H1.3 (LOC125396228), mRNA	--	--	--	--	--	--	--	--	--	--	--	--	--	--	--	--	--	--	--
Cluster-4432.19362	132.286188544385	5.57064910123925	4.4523	0.00025622	0.1077	2603	XP_049979946.1	XP_049979946	1872	6.42e-256	SAM and SH3 domain-containing protein 3 isoform X2 [Microtus fortis] >XP_057615776.1 SAM and SH3 domain-containing protein 3 isoform X2 [Chionomys nivalis]	XM_048439270.1	XM_048439270	2421	0	PREDICTED: Myodes glareolus SAM and SH3 domain containing 3 (Sash3), transcript variant X2, mRNA	K23706	SASH3	SAM and SH3 domain-containing protein 3	http://www.genome.jp/dbget-bin/www_bget?ko:K23706	Q8K352	1823	8.28e-251	SAM and SH3 domain-containing protein 3 OS=Mus musculus OX=10090 GN=Sash3 PE=1 SV=2	PF00018//PF14604//PF07647//PF07653//PF00536	SH3 domain//Variant SH3 domain//SAM domain (Sterile alpha motif)//Variant SH3 domain//SAM domain (Sterile alpha motif)	--	--	GO:0005515	protein binding	--	--	--	--	--
Cluster-4432.8521	628.826487397827	64.8981593667221	3.28	0.00026559	0.1077	1494	XP_052600238.1	XP_052600238	1203	7.01e-162	H-2 class II histocompatibility antigen, A beta chain [Peromyscus californicus insignis]	XM_038343255.1	XM_038343255	674	0	PREDICTED: Arvicola amphibius rano class II histocompatibility antigen, A beta chain-like (LOC119823315), mRNA	K06752	MHC2	MHC class II antigen	http://www.genome.jp/dbget-bin/www_bget?ko:K06752	P01921	1098	3.00e-148	H-2 class II histocompatibility antigen, A-D beta chain OS=Mus musculus OX=10090 GN=H2-Ab1 PE=1 SV=1	PF00969	Class II histocompatibility antigen, beta domain	GO:0006955//GO:0019882	immune response//antigen processing and presentation	--	--	GO:0042613//GO:0016020	MHC class II protein complex//membrane	--	--	--
Cluster-4432.2961	25.0545002443146	1.65183317056538	3.6887	0.00027415	0.10971	2017	XP_048309353.1	XP_048309353	2516	0.0	spermatogenesis-associated protein 6 isoform X2 [Myodes glareolus]	XM_057784294.1	XM_057784294	1749	0	PREDICTED: Chionomys nivalis spermatogenesis associated 6 (Spata6), transcript variant X1, mRNA	K23224	SPATA6	spermatogenesis-associated protein 6	http://www.genome.jp/dbget-bin/www_bget?ko:K23224	Q3U6K5	2371	0.0	Spermatogenesis-associated protein 6 OS=Mus musculus OX=10090 GN=Spata6 PE=1 SV=2	--	--	--	--	--	--	--	--	--	--	--
Cluster-4432.9788	63.5471409712097	2.91959251947538	4.2772	0.00028161	0.11123	2366	XP_049977858.1	XP_049977858	2052	3.56e-283	septin-6 isoform X4 [Microtus fortis] >XP_057615134.1 septin-6 isoform X3 [Chionomys nivalis]	XM_038316216.1	XM_038316216	2043	0	PREDICTED: Arvicola amphibius septin 6 (Septin6), transcript variant X2, mRNA	K16939	SEPT6_8_11	septin 6/8/11	http://www.genome.jp/dbget-bin/www_bget?ko:K16939	Q14141	1933	8.46e-268	Septin-6 OS=Homo sapiens OX=9606 GN=SEPTIN6 PE=1 SV=4	PF00009//PF08397//PF07926//PF13401//PF02601//PF01926//PF02723//PF00005//PF00735//PF02364//PF04799//PF03193	Elongation factor Tu GTP binding domain//IRSp53/MIM homology domain//TPR/MLP1/MLP2-like protein//AAA domain//Exonuclease VII, large subunit//50S ribosome-binding GTPase//Coronavirus small envelope protein E//ABC transporter//Septin//1,3-beta-glucan synthase component//fzo-like conserved region//RsgA GTPase	GO:0019068//GO:0046760//GO:0006075//GO:0039707//GO:0006308//GO:0005985//GO:0006606//GO:0007009//GO:0005982//GO:0008053	virion assembly//viral budding from Golgi membrane//(1->3)-beta-D-glucan biosynthetic process//obsolete virus-mediated pore formation in host cell membrane//DNA catabolic process//sucrose metabolic process//protein import into nucleus//plasma membrane organization//starch metabolic process//mitochondrial fusion	GO:0003843//GO:0003924//GO:0008855//GO:0016887//GO:0005524//GO:0005525	1,3-beta-D-glucan synthase activity//GTPase activity//exodeoxyribonuclease VII activity//ATP hydrolysis activity//ATP binding//GTP binding	GO:0005741//GO:0016020//GO:0009318//GO:0000148	mitochondrial outer membrane//membrane//exodeoxyribonuclease VII complex//1,3-beta-D-glucan synthase complex	KOG3859	Septins (P-loop GTPases)	--
Cluster-4432.3518	115.756223908905	0	8.8204	0.0002907	0.11335	4169	--	--	--	--	--	OX465465.1	OX465465	1683	0	Chionomys nivalis genome assembly, chromosome: 17	--	--	--	--	--	--	--	--	PF00759//PF00290	Glycosyl hydrolase family 9//Tryptophan synthase alpha chain	GO:0006571//GO:0000162//GO:0009094//GO:0006568//GO:0005975	tyrosine biosynthetic process//tryptophan biosynthetic process//L-phenylalanine biosynthetic process//tryptophan metabolic process//carbohydrate metabolic process	GO:0004834//GO:0004553	tryptophan synthase activity//hydrolase activity, hydrolyzing O-glycosyl compounds	--	--	--	--	--
Cluster-4432.3263	53.6471223983291	2.67327260393881	4.3364	0.00030384	0.11697	3801	XP_048277565.1	XP_048277565	5935	0.0	WD repeat- and FYVE domain-containing protein 4 isoform X3 [Myodes glareolus] >XP_048277566.1 WD repeat- and FYVE domain-containing protein 4 isoform X3 [Myodes glareolus] >XP_048277567.1 WD repeat- and FYVE domain-containing protein 4 isoform X3 [Myodes glareolus]	XM_048421610.1	XM_048421610	3590	0	PREDICTED: Myodes glareolus WDFY family member 4 (Wdfy4), transcript variant X11, mRNA	K24777	WDFY4	WD repeat and FYVE domain-containing protein 4	http://www.genome.jp/dbget-bin/www_bget?ko:K24777	E9Q2M9	5549	0.0	WD repeat- and FYVE domain-containing protein 4 OS=Mus musculus OX=10090 GN=Wdfy4 PE=1 SV=2	PF00400	WD domain, G-beta repeat	--	--	GO:0005515	protein binding	--	--	KOG1786	Lysosomal trafficking regulator LYST and related BEACH and WD40 repeat proteins	--
Cluster-4432.16640	77.7528670173174	328.517320551518	-2.0779	0.00032168	0.12135	4455	XP_021046236.1	XP_021046236	149	2.95e-07	lithostathine-1 [Mus pahari]	XM_052174036.1	XM_052174036	50	3.06235e-13	PREDICTED: Apodemus sylvaticus regenerating family member 1 beta (Reg1b), mRNA	K25727	REG1	lithostathine-1	http://www.genome.jp/dbget-bin/www_bget?ko:K25727	P43137	142	1.22e-08	Lithostathine-1 OS=Mus musculus OX=10090 GN=Reg1 PE=1 SV=1	PF01802	Herpesvirus VP23 like capsid protein	--	--	GO:0005198	structural molecule activity	GO:0019028	viral capsid	--	--	--
Cluster-4432.2847	22.9118141155179	0	6.4933	0.00032352	0.12135	538	XP_040607045.1	XP_040607045	683	2.19e-88	probable non-functional immunoglobulin lambda variable 11-55 isoform X2 [Mesocricetus auratus]	XM_040751111.1	XM_040751111	285	8.05509e-145	PREDICTED: Mesocricetus auratus Ig lambda-1 chain V region S43 (LOC101839749), transcript variant X2, mRNA	--	--	--	--	A0A087WSX0	415	1.28e-51	Immunoglobulin lambda variable 5-45 OS=Homo sapiens OX=9606 GN=IGLV5-45 PE=3 SV=1	--	--	--	--	--	--	--	--	--	--	--
Cluster-4432.5960	141.452033534485	14.3621004936295	3.2819	0.00032719	0.12135	2927	XP_048293371.1	XP_048293371	2247	1.91e-310	interferon regulatory factor 8 isoform X1 [Myodes glareolus] >XP_048293372.1 interferon regulatory factor 8 isoform X1 [Myodes glareolus]	XM_048437415.1	XM_048437415	2713	0	PREDICTED: Myodes glareolus interferon regulatory factor 8 (Irf8), transcript variant X2, mRNA	K10155	IRF8	interferon regulatory factor 8	http://www.genome.jp/dbget-bin/www_bget?ko:K10155	P23611	2135	8.96e-296	Interferon regulatory factor 8 OS=Mus musculus OX=10090 GN=Irf8 PE=1 SV=1	PF10401//PF00605//PF03166	Interferon-regulatory factor 3//Interferon regulatory factor transcription factor//MH2 domain	GO:0006355	regulation of DNA-templated transcription	GO:0003700//GO:0000976	DNA-binding transcription factor activity//transcription cis-regulatory region binding	GO:0005667	transcription regulator complex	--	--	IRF
Cluster-4432.20597	81.9437464527967	2.63232649685199	4.7357	0.00034358	0.12589	3712	XP_057627702.1	XP_057627702	5003	0.0	unconventional myosin-Ig [Chionomys nivalis]	XM_048450086.1	XM_048450086	2775	0	PREDICTED: Myodes glareolus myosin IG (Myo1g), mRNA	K10356	MYO1	myosin I	http://www.genome.jp/dbget-bin/www_bget?ko:K10356	Q5SUA5	4884	0.0	Unconventional myosin-Ig OS=Mus musculus OX=10090 GN=Myo1g PE=1 SV=1	PF06017//PF00158//PF00612//PF02367//PF06414//PF00485//PF00063//PF13401	Unconventional myosin tail, actin- and lipid-binding//Sigma-54 interaction domain//IQ calmodulin-binding motif//Threonylcarbamoyl adenosine biosynthesis protein TsaE//Zeta toxin//Phosphoribulokinase / Uridine kinase family//Myosin head (motor domain)//AAA domain	GO:0006355//GO:0002949	regulation of DNA-templated transcription//tRNA threonylcarbamoyladenosine modification	GO:0016301//GO:0016887//GO:0003774//GO:0008134//GO:0005524//GO:0005515	kinase activity//ATP hydrolysis activity//cytoskeletal motor activity//transcription factor binding//ATP binding//protein binding	GO:0016459//GO:0005667	myosin complex//transcription regulator complex	KOG0162	Myosin class I heavy chain	--
Cluster-4432.2988	0	9.62721893803193	-6.2638	0.0003586	0.12983	892	AAR88520.1	AAR88520	161	1.20e-10	integrin beta 6, partial [Sus scrofa]	OX465470.1	OX465470	285	1.3718e-144	Chionomys nivalis genome assembly, chromosome: 22	--	--	--	--	Q9Z0T9	161	5.56e-11	Integrin beta-6 OS=Mus musculus OX=10090 GN=Itgb6 PE=1 SV=1	PF10746	Phage holin T7 family, holin superfamily II	GO:0044659	viral release from host cell by cytolysis	--	--	--	--	--	--	--
Cluster-4432.14249	7.10920604517116	107.374937595957	-3.9236	0.00037786	0.13066	446	--	--	--	--	--	XR_007236450.1	XR_007236450	395	0	PREDICTED: Myodes glareolus uncharacterized LOC125414925 (LOC125414925), ncRNA	--	--	--	--	--	--	--	--	--	--	--	--	--	--	--	--	--	--	--
Cluster-4432.2102	41.2816321610648	1.51756520170962	4.5208	0.00037806	0.13066	3505	XP_048307924.1	XP_048307924	5485	0.0	protein unc-13 homolog D isoform X1 [Myodes glareolus]	XM_048451968.1	XM_048451968	3397	0	PREDICTED: Myodes glareolus unc-13 homolog D (Unc13d), transcript variant X2, mRNA	K19728	UNC13D, MUNC13	protein unc-13 D	http://www.genome.jp/dbget-bin/www_bget?ko:K19728	B2RUP2	5159	0.0	Protein unc-13 homolog D OS=Mus musculus OX=10090 GN=Unc13d PE=1 SV=2	--	--	--	--	--	--	--	--	KOG1328	Synaptic vesicle protein BAIAP3, involved in vesicle priming/regulation	--
Cluster-4432.3276	95.0153396545226	4.57142569004075	4.2527	0.00037496	0.13066	4323	XP_048293317.1	XP_048293317	6608	0.0	1-phosphatidylinositol 4,5-bisphosphate phosphodiesterase gamma-2 [Myodes glareolus]	XM_048437360.1	XM_048437360	4019	0	PREDICTED: Myodes glareolus phospholipase C gamma 2 (Plcg2), mRNA	K05859	PLCG2	phosphatidylinositol phospholipase C, gamma-2	http://www.genome.jp/dbget-bin/www_bget?ko:K05859	P24135	6486	0.0	1-phosphatidylinositol 4,5-bisphosphate phosphodiesterase gamma-2 OS=Rattus norvegicus OX=10116 GN=Plcg2 PE=1 SV=1	PF00018//PF14604//PF03009//PF03910//PF07653//PF00387	SH3 domain//Variant SH3 domain//Glycerophosphoryl diester phosphodiesterase family//Adenovirus minor core protein PV//Variant SH3 domain//Phosphatidylinositol-specific phospholipase C, Y domain	GO:0046339//GO:0035556//GO:0006629//GO:0007165//GO:0009395	diacylglycerol metabolic process//intracellular signal transduction//lipid metabolic process//signal transduction//phospholipid catabolic process	GO:0005515//GO:0004435//GO:0008081//GO:0003677	protein binding//phosphatidylinositol phospholipase C activity//phosphoric diester hydrolase activity//DNA binding	GO:0044423	virion component	KOG1264	Phospholipase C	--
Cluster-4432.3343	81.9681236882086	8.74004747351425	3.0951	0.0003747	0.13066	2938	XP_048301618.1	XP_048301618	3748	0.0	DNA replication licensing factor MCM3 [Myodes glareolus]	XM_048445661.1	XM_048445661	2727	0	PREDICTED: Myodes glareolus minichromosome maintenance complex component 3 (Mcm3), mRNA	K02541	MCM3	DNA replication licensing factor MCM3	http://www.genome.jp/dbget-bin/www_bget?ko:K02541	A4FUD9	3576	0.0	DNA replication licensing factor MCM3 OS=Bos taurus OX=9913 GN=MCM3 PE=2 SV=1	PF00493//PF01078//PF07728//PF01736//PF00158//PF13762//PF07726	MCM P-loop domain//Magnesium chelatase, subunit ChlI//AAA domain (dynein-related subfamily)//Polyomavirus agnoprotein//Sigma-54 interaction domain//Mitochondrial splicing apparatus component//ATPase family associated with various cellular activities (AAA)	GO:0032508//GO:0006355//GO:0000372	DNA duplex unwinding//regulation of DNA-templated transcription//Group I intron splicing	GO:0008134//GO:0005524//GO:0003677//GO:0016887	transcription factor binding//ATP binding//DNA binding//ATP hydrolysis activity	GO:1990904//GO:0005667	ribonucleoprotein complex//transcription regulator complex	KOG0479	DNA replication licensing factor, MCM3 component	--
Cluster-4432.7616	39.4314710704848	6.13342293610026	2.699	0.00039378	0.13456	2290	KAH0519831.1	KAH0519831	531	1.60e-52	Collagen alpha-1(XII) chain [Microtus ochrogaster]	XM_048435722.1	XM_048435722	2161	0	PREDICTED: Myodes glareolus collagen type XII alpha 1 chain (Col12a1), transcript variant X2, mRNA	--	--	--	--	P70560	301	1.25e-28	Collagen alpha-1(XII) chain (Fragment) OS=Rattus norvegicus OX=10116 GN=Col12a1 PE=2 SV=1	--	--	--	--	--	--	--	--	--	--	--
Cluster-4432.4002	17.1088703179233	0	6.0679	0.00040324	0.13477	402	BAB87188.1	BAB87188	493	1.52e-61	anti-dsRNA (RDV-RNA) antibody, partial [Mus musculus]	GQ984291.1	GQ984291	188	4.90739e-91	Mus musculus anti-FimA monoclonal antibody 123 immunoglobulin kappa light chain precursor, mRNA, complete cds	--	--	--	--	P06312	430	1.10e-54	Immunoglobulin kappa variable 4-1 OS=Homo sapiens OX=9606 GN=IGKV4-1 PE=1 SV=1	--	--	--	--	--	--	--	--	--	--	--
Cluster-4432.9189	1959.95334951741	1.99844682239699	9.8384	0.00040045	0.13477	2527	EGW12806.1	EGW12806	1683	2.47e-227	Ig gamma-1 chain C region, membrane-bound form [Cricetulus griseus]	OQ624923.1	OQ624923	1066	0	Mesocricetus auratus breed RjHan:AURA immunoglobulin heavy constant gamma 1, membrane-bound form (Ighg1) mRNA, partial cds	--	--	--	--	P01869	1539	5.32e-208	Ig gamma-1 chain C region, membrane-bound form OS=Mus musculus OX=10090 GN=Ighg1 PE=1 SV=2	--	--	--	--	--	--	--	--	--	--	--
Cluster-4432.7013	65.4628746779107	3.28493625621887	4.1322	0.00041059	0.13573	1932	XP_048302270.1	XP_048302270	2045	2.34e-283	bridging integrator 2 [Myodes glareolus]	XM_048446313.1	XM_048446313	1773	0	PREDICTED: Myodes glareolus bridging integrator 2 (Bin2), mRNA	K20119	BIN2	bridging integrator 2	http://www.genome.jp/dbget-bin/www_bget?ko:K20119	Q9UBW5	1488	1.60e-200	Bridging integrator 2 OS=Homo sapiens OX=9606 GN=BIN2 PE=1 SV=3	PF03114	BAR domain	--	--	GO:0005515	protein binding	GO:0005737	cytoplasm	--	--	--
Cluster-4432.6255	72.0700674859802	1.49883511679774	5.2932	0.00042792	0.13994	736	XP_048275914.1	XP_048275914	520	1.51e-64	C-C motif chemokine 19 [Myodes glareolus]	XM_048419957.1	XM_048419957	651	0	PREDICTED: Myodes glareolus C-C motif chemokine ligand 19 (Ccl19), mRNA	K05512	CCL19, ELC	C-C motif chemokine 19	http://www.genome.jp/dbget-bin/www_bget?ko:K05512	O70460	462	5.74e-58	C-C motif chemokine 19 OS=Mus musculus OX=10090 GN=Ccl19 PE=1 SV=1	PF00048	Small cytokines (intecrine/chemokine), interleukin-8 like	GO:0006935//GO:0007165//GO:0006955	chemotaxis//signal transduction//immune response	GO:0008009	chemokine activity	GO:0005576	extracellular region	--	--	--
Cluster-4432.15152	201.813365530032	1201.22697322817	-2.5746	0.00043792	0.14168	2501	XP_048294097.1	XP_048294097	703	1.20e-82	LOW QUALITY PROTEIN: cyclic AMP-dependent transcription factor ATF-5 [Myodes glareolus]	XM_048438140.1	XM_048438140	1177	0	PREDICTED: Myodes glareolus activating transcription factor 5 (Atf5), mRNA	K09044	ATF5	activating transcription factor 5	http://www.genome.jp/dbget-bin/www_bget?ko:K09044	O70191	669	5.59e-80	Cyclic AMP-dependent transcription factor ATF-5 OS=Mus musculus OX=10090 GN=Atf5 PE=1 SV=2	PF04428//PF00170//PF07716	Choline kinase N terminus//bZIP transcription factor//Basic region leucine zipper	GO:0006355	regulation of DNA-templated transcription	GO:0003700//GO:0016773	DNA-binding transcription factor activity//phosphotransferase activity, alcohol group as acceptor	GO:0005667	transcription regulator complex	--	--	TF_bZIP
Cluster-4432.17135	4.53299044682499	51.1670230401293	-3.485	0.00046835	0.14994	592	XP_049993128.1	XP_049993128	502	2.85e-62	uteroglobin [Microtus fortis]	XM_048458401.1	XM_048458401	464	0	PREDICTED: Myodes glareolus secretoglobin family 1A member 1 (Scgb1a1), mRNA	K25464	SCGB1A, CC10	secretoglobin family 1A (uteroglobin)	http://www.genome.jp/dbget-bin/www_bget?ko:K25464	Q8VD96	337	6.82e-40	Uteroglobin OS=Mesocricetus auratus OX=10036 GN=SCGB1A1 PE=3 SV=1	--	--	--	--	--	--	--	--	--	--	--
Cluster-4432.16201	9.93047539318943	125.638337638209	-3.6367	0.00047938	0.15187	1213	XP_020041856.1	XP_020041856	1386	2.49e-191	DEP domain-containing protein 5-like, partial [Castor canadensis]	XM_048450040.1	XM_048450040	1119	0	PREDICTED: Myodes glareolus DEP domain containing 5, GATOR1 subcomplex subunit (Depdc5), transcript variant X11, mRNA	--	--	--	--	P61460	1390	6.43e-178	GATOR1 complex protein DEPDC5 OS=Mus musculus OX=10090 GN=Depdc5 PE=1 SV=2	--	--	--	--	--	--	--	--	--	--	--
Cluster-4432.8402	1.69169436103553	37.1001322794554	-4.495	0.00048565	0.15227	803	XP_048288165.1	XP_048288165	830	5.35e-110	protein CutA homolog isoform X1 [Myodes glareolus]	XM_048432208.1	XM_048432208	736	0	PREDICTED: Myodes glareolus protein CutA homolog (LOC125398996), transcript variant X1, mRNA	K03926	cutA	periplasmic divalent cation tolerance protein	http://www.genome.jp/dbget-bin/www_bget?ko:K03926	Q7T3C3	365	1.96e-42	Protein CutA homolog OS=Danio rerio OX=7955 GN=cuta PE=2 SV=1	PF03091	CutA1 divalent ion tolerance protein	GO:0010038	response to metal ion	--	--	--	--	KOG3338	Divalent cation tolerance-related protein	--
Cluster-4432.10450	339.466766835145	46.3176482795649	2.8389	0.00053313	0.16378	1187	EDL38006.1	EDL38006	158	5.44e-08	mCG148321 [Mus musculus]	LR862393.1	LR862393	113	7.59097e-49	Arvicola amphibius genome assembly, chromosome: 13	--	--	--	--	P31789	136	1.54e-07	Envelope glycoprotein OS=Mouse intracisternal a-particle MIAE OX=11932 GN=env PE=2 SV=1	--	--	--	--	--	--	--	--	--	--	--
Cluster-4432.22870	51.6424815521568	1.49883511679774	4.784	0.00053179	0.16378	2288	XP_048295311.1	XP_048295311	1489	5.44e-197	TRAF3-interacting JNK-activating modulator isoform X2 [Myodes glareolus]	XM_048439355.1	XM_048439355	716	0	PREDICTED: Myodes glareolus TRAF3 interacting protein 3 (Traf3ip3), transcript variant X3, mRNA	K26389	TRAF3IP3	TRAF3-interacting JNK-activating modulator	http://www.genome.jp/dbget-bin/www_bget?ko:K26389	Q8C0G2	1278	6.73e-168	TRAF3-interacting JNK-activating modulator OS=Mus musculus OX=10090 GN=Traf3ip3 PE=1 SV=2	PF04731//PF06160//PF13851//PF05929//PF00165//PF06156//PF02183//PF06009	Caudal like protein activation region//Septation ring formation regulator, EzrA//Growth-arrest specific micro-tubule binding//Phage capsid scaffolding protein (GPO) serine peptidase//Bacterial regulatory helix-turn-helix proteins, AraC family//Initiation control protein YabA//Homeobox associated leucine zipper//Laminin Domain II	GO:0007155//GO:0019069//GO:0048870//GO:0007275//GO:0000921//GO:0006260//GO:0006355	cell adhesion//viral capsid assembly//cell motility//multicellular organism development//septin ring assembly//DNA replication//regulation of DNA-templated transcription	GO:0043565//GO:0003700	sequence-specific DNA binding//DNA-binding transcription factor activity	GO:0031514//GO:0005667//GO:0005634//GO:0005940//GO:0016020	motile cilium//transcription regulator complex//nucleus//septin ring//membrane	--	--	--
Cluster-4432.6395	23.6935471431288	1.26775934891	3.9669	0.00054604	0.16607	2022	XP_048275849.1	XP_048275849	3224	0.0	nesprin-1 isoform X2 [Myodes glareolus]	XM_048419892.1	XM_048419892	1878	0	PREDICTED: Myodes glareolus spectrin repeat containing nuclear envelope protein 1 (Syne1), transcript variant X2, mRNA	K19326	SYNE1	nesprin-1	http://www.genome.jp/dbget-bin/www_bget?ko:K19326	Q8NF91	2901	0.0	Nesprin-1 OS=Homo sapiens OX=9606 GN=SYNE1 PE=1 SV=4	PF00435	Spectrin repeat	--	--	GO:0005515	protein binding	--	--	--	--	--
Cluster-4432.9636	54.8004064691707	1.88290893845312	4.6007	0.00056151	0.16908	2305	XP_048273880.1	XP_048273880	1627	4.26e-221	putative P2Y purinoceptor 10 [Myodes glareolus] >XP_048273881.1 putative P2Y purinoceptor 10 [Myodes glareolus] >XP_048273882.1 putative P2Y purinoceptor 10 [Myodes glareolus]	XM_048417925.1	XM_048417925	1400	0	PREDICTED: Myodes glareolus P2Y receptor family member 10 (P2ry10), transcript variant X3, mRNA	K04274	P2RY10	P2Y purinoceptor 10	http://www.genome.jp/dbget-bin/www_bget?ko:K04274	Q8BFU7	1525	5.81e-208	Putative P2Y purinoceptor 10 OS=Mus musculus OX=10090 GN=P2ry10 PE=2 SV=1	PF00001//PF03533//PF10716	7 transmembrane receptor (rhodopsin family)//SPO11 homologue//NADH dehydrogenase transmembrane subunit	GO:0007131//GO:0006118//GO:0007186	reciprocal meiotic recombination//obsolete electron transport//G protein-coupled receptor signaling pathway	GO:0003677//GO:0016655//GO:0004930	DNA binding//oxidoreductase activity, acting on NAD(P)H, quinone or similar compound as acceptor//G protein-coupled receptor activity	GO:0016020	membrane	--	--	--
Cluster-4432.3359	47.1228472261185	0.883685527254624	5.4142	0.00058662	0.17491	505	AAM46659.1	AAM46659	569	1.24e-72	anti-pneumococcal antibody 1A2 heavy chain variable region, partial [Homo sapiens]	OX460408.1	OX460408	219	3.67906e-108	Peromyscus eremicus genome assembly, chromosome: 14	K06856	IGH	immunoglobulin heavy chain	http://www.genome.jp/dbget-bin/www_bget?ko:K06856	P01795	519	2.54e-67	Ig heavy chain V region M167 OS=Mus musculus OX=10090 PE=1 SV=1	--	--	--	--	--	--	--	--	--	--	--
Cluster-4432.11474	9.76870998988653	106.245679554827	-3.4693	0.00060234	0.17599	2572	XP_048299256.1	XP_048299256	2732	0.0	alkaline phosphatase, tissue-nonspecific isozyme [Myodes glareolus] >XP_048299257.1 alkaline phosphatase, tissue-nonspecific isozyme [Myodes glareolus] >XP_048299258.1 alkaline phosphatase, tissue-nonspecific isozyme [Myodes glareolus] >XP_048299259.1 alkaline phosphatase, tissue-nonspecific isozyme [Myodes glareolus] >XP_048299260.1 alkaline phosphatase, tissue-nonspecific isozyme [Myodes glareo…	XM_048443302.1	XM_048443302	2204	0	PREDICTED: Myodes glareolus alkaline phosphatase, biomineralization associated (Alpl), transcript variant X4, mRNA	K01077	E3.1.3.1, phoA, phoB	alkaline phosphatase	http://www.genome.jp/dbget-bin/www_bget?ko:K01077	P08289	2640	0.0	Alkaline phosphatase, tissue-nonspecific isozyme OS=Rattus norvegicus OX=10116 GN=Alpl PE=1 SV=2	PF01676//PF00245	Metalloenzyme superfamily//Alkaline phosphatase	--	--	GO:0003824//GO:0016791//GO:0046872	catalytic activity//phosphatase activity//metal ion binding	--	--	--	--	--
Cluster-4432.16597	120.274267226248	373.625513219649	-1.631	0.0006102	0.17599	786	KAG8510075.1	KAG8510075	205	2.83e-17	hypothetical protein J0S82_001705, partial [Galemys pyrenaicus]	LR862395.1	LR862395	496	0	Arvicola amphibius genome assembly, chromosome: 15	K14739	MT1_2	metallothionein 1/2	http://www.genome.jp/dbget-bin/www_bget?ko:K14739	P13640	134	1.46e-09	Metallothionein-1G OS=Homo sapiens OX=9606 GN=MT1G PE=1 SV=2	PF04434	SWIM zinc finger	--	--	GO:0008270	zinc ion binding	--	--	--	--	--
Cluster-4432.19192	150.065970836491	9.83607868374473	3.8353	0.00060083	0.17599	5176	XP_048271214.1	XP_048271214	5412	0.0	phosphatidylinositol 4,5-bisphosphate 3-kinase catalytic subunit delta isoform isoform X6 [Myodes glareolus]	XM_048415257.1	XM_048415257	4608	0	PREDICTED: Myodes glareolus phosphatidylinositol-4,5-bisphosphate 3-kinase catalytic subunit delta (Pik3cd), transcript variant X13, mRNA	K00922	PIK3CA_B_D	phosphatidylinositol-4,5-bisphosphate 3-kinase catalytic subunit alpha/beta/delta	http://www.genome.jp/dbget-bin/www_bget?ko:K00922	O35904	5226	0.0	Phosphatidylinositol 4,5-bisphosphate 3-kinase catalytic subunit delta isoform OS=Mus musculus OX=10090 GN=Pik3cd PE=1 SV=2	PF02378	Phosphotransferase system, EIIC	GO:0008643//GO:0009401	carbohydrate transport//phosphoenolpyruvate-dependent sugar phosphotransferase system	GO:0008982	protein-N(PI)-phosphohistidine-sugar phosphotransferase activity	GO:0016020//GO:0009357	membrane//protein-N(PI)-phosphohistidine-sugar phosphotransferase complex	KOG0904	Phosphatidylinositol 3-kinase catalytic subunit (p110)	--
Cluster-4432.23601	27.3087747711977	1.13349138005425	4.2594	0.0006134	0.17599	2173	XP_048300544.1	XP_048300544	3114	0.0	rac GTPase-activating protein 1 isoform X1 [Myodes glareolus]	XM_048444587.1	XM_048444587	2092	0	PREDICTED: Myodes glareolus Rac GTPase activating protein 1 (Racgap1), transcript variant X1, mRNA	K16733	RACGAP1, Tum	Rac GTPase-activating protein 1	http://www.genome.jp/dbget-bin/www_bget?ko:K16733	Q9WVM1	3036	0.0	Rac GTPase-activating protein 1 OS=Mus musculus OX=10090 GN=Racgap1 PE=1 SV=1	PF05859//PF00620	Mis12 protein//RhoGAP domain	GO:0007165//GO:0000278	signal transduction//mitotic cell cycle	--	--	GO:0000775//GO:0005634	chromosome, centromeric region//nucleus	KOG3564	GTPase-activating protein	--
Cluster-4432.3033	46.5525426944051	2.78532455061962	3.8674	0.00063212	0.17801	1142	XP_048282066.1	XP_048282066	513	1.82e-61	C-X-C motif chemokine 13 [Myodes glareolus]	XM_048426109.1	XM_048426109	542	0	PREDICTED: Myodes glareolus C-X-C motif chemokine ligand 13 (Cxcl13), mRNA	K10032	CXCL13	C-X-C motif chemokine 13	http://www.genome.jp/dbget-bin/www_bget?ko:K10032	O55038	374	4.89e-43	C-X-C motif chemokine 13 OS=Mus musculus OX=10090 GN=Cxcl13 PE=1 SV=1	PF00048	Small cytokines (intecrine/chemokine), interleukin-8 like	GO:0006935//GO:0006955//GO:0007165	chemotaxis//immune response//signal transduction	GO:0008009	chemokine activity	GO:0005576	extracellular region	--	--	--
Cluster-4432.3475	90.5342701869881	4.82471748010344	4.1732	0.00063	0.17801	3119	XP_038182318.1	XP_038182318	3146	0.0	arf-GAP with coiled-coil, ANK repeat and PH domain-containing protein 1 [Arvicola amphibius]	XM_048448437.1	XM_048448437	1473	0	PREDICTED: Myodes glareolus ArfGAP with coiled-coil, ankyrin repeat and PH domains 1 (Acap1), transcript variant X1, mRNA	K12489	ACAP	Arf-GAP with coiled-coil, ANK repeat and PH domain-containing protein	http://www.genome.jp/dbget-bin/www_bget?ko:K12489	Q8K2H4	2998	0.0	Arf-GAP with coiled-coil, ANK repeat and PH domain-containing protein 1 OS=Mus musculus OX=10090 GN=Acap1 PE=1 SV=1	PF13857//PF00023//PF13606//PF13637//PF00910//PF12796//PF01412//PF16746	Ankyrin repeats (many copies)//Ankyrin repeat//Ankyrin repeat//Ankyrin repeats (many copies)//RNA helicase//Ankyrin repeats (3 copies)//Putative GTPase activating protein for Arf//BAR domain of APPL family	--	--	GO:0003723//GO:0003724//GO:0005515//GO:0005096	RNA binding//RNA helicase activity//protein binding//GTPase activator activity	GO:0005737	cytoplasm	KOG0521	Putative GTPase activating proteins (GAPs)	--
Cluster-4432.13931	25.3125245174453	182.668805959377	-2.839	0.00064621	0.18013	2216	XP_048280504.1	XP_048280504	1955	3.44e-270	arylacetamide deacetylase-like [Myodes glareolus]	XM_038347495.1	XM_038347495	1654	0	PREDICTED: Arvicola amphibius arylacetamide deacetylase-like (LOC119826293), mRNA	K13616	AADAC	arylacetamide deacetylase	http://www.genome.jp/dbget-bin/www_bget?ko:K13616	Q9QZH8	1644	2.63e-225	Arylacetamide deacetylase OS=Rattus norvegicus OX=10116 GN=Aadac PE=2 SV=3	PF00326//PF07859	Prolyl oligopeptidase family//alpha/beta hydrolase fold	GO:0006508	proteolysis	GO:0016787//GO:0008236	hydrolase activity//serine-type peptidase activity	--	--	KOG1515	Arylacetamide deacetylase	--
Cluster-4432.15776	149.724702225998	33.4470096222456	2.2503	0.00065741	0.18013	5812	XP_057622165.1	XP_057622165	177	3.96e-09	IQ calmodulin-binding motif-containing protein 1 isoform X2 [Chionomys nivalis]	OX460406.1	OX460406	365	0	Peromyscus eremicus genome assembly, chromosome: 12	--	--	--	--	--	--	--	--	PF21201//PF15360//PF03073	Tertiapin//APJ endogenous ligand//TspO/MBR family	GO:0007165//GO:0006810	signal transduction//transport	GO:0005516//GO:0031704//GO:0005179//GO:0015459//GO:0090729	calmodulin binding//apelin receptor binding//hormone activity//potassium channel regulator activity//toxin activity	GO:0016020	membrane	--	--	--
Cluster-4432.3097	69.6192202378446	2.93832260438726	4.4525	0.00065579	0.18013	4376	XP_048292937.1	XP_048292937	6424	0.0	capping protein, Arp2/3 and myosin-I linker protein 2 [Myodes glareolus]	XM_050143407.1	XM_050143407	3978	0	PREDICTED: Microtus fortis capping protein regulator and myosin 1 linker 2 (Carmil2), mRNA	K20493	LRRC16, CARMIL	leucine-rich repeat-containing protein 16	http://www.genome.jp/dbget-bin/www_bget?ko:K20493	Q6F5E8	5559	0.0	Capping protein, Arp2/3 and myosin-I linker protein 2 OS=Homo sapiens OX=9606 GN=CARMIL2 PE=1 SV=2	PF13516	Leucine Rich repeat	--	--	GO:0005515	protein binding	--	--	KOG4242	Predicted myosin-I-binding protein	--
Cluster-4432.7912	160.179148917525	9.35519706305737	4.0114	0.00067143	0.18232	4177	XP_031319084.1	XP_031319084	621	1.30e-70	ras-related C3 botulinum toxin substrate 2 isoform X2 [Camelus dromedarius] >XP_032348071.1 ras-related C3 botulinum toxin substrate 2 isoform X2 [Camelus ferus]	OX465465.1	OX465465	1228	0	Chionomys nivalis genome assembly, chromosome: 17	K07860	RAC2	Ras-related C3 botulinum toxin substrate 2	http://www.genome.jp/dbget-bin/www_bget?ko:K07860	Q05144	604	2.36e-70	Ras-related C3 botulinum toxin substrate 2 OS=Mus musculus OX=10090 GN=Rac2 PE=1 SV=1	PF00071//PF05923//PF01078	Ras family//APC repeat//Magnesium chelatase, subunit ChlI	GO:0016055	Wnt signaling pathway	GO:0003924//GO:0005525//GO:0005524	GTPase activity//GTP binding//ATP binding	--	--	KOG0393	Ras-related small GTPase, Rho type	--
Cluster-4432.2110	31.76891991601	0.633879674455	5.2782	0.00068311	0.18385	1441	XP_048284586.1	XP_048284586	1899	3.40e-266	sphingosine 1-phosphate receptor 4 [Myodes glareolus]	XM_057772474.1	XM_057772474	1361	0	PREDICTED: Chionomys nivalis sphingosine 1-phosphate receptor 4 (LOC130876050), mRNA	K04293	S1PR4, EDG6	sphingosine 1-phosphate receptor 4	http://www.genome.jp/dbget-bin/www_bget?ko:K04293	Q9Z0L1	1761	2.21e-247	Sphingosine 1-phosphate receptor 4 OS=Mus musculus OX=10090 GN=S1pr4 PE=2 SV=1	PF05478//PF13853//PF00001	Prominin//Olfactory receptor//7 transmembrane receptor (rhodopsin family)	GO:0007186//GO:0007187//GO:0007608	G protein-coupled receptor signaling pathway//G protein-coupled receptor signaling pathway, coupled to cyclic nucleotide second messenger//sensory perception of smell	GO:0004930//GO:0004984	G protein-coupled receptor activity//olfactory receptor activity	GO:0016020	membrane	--	--	--
Cluster-4432.22848	74.7981433545332	2.80405463553151	4.6129	0.00069763	0.18611	3883	OBS78539.1	OBS78539	989	1.75e-121	hypothetical protein A6R68_19072 [Neotoma lepida]	XM_050149888.1	XM_050149888	2610	0	PREDICTED: Microtus fortis ras homolog family member H (Rhoh), transcript variant X1, mRNA	K07873	RHOH, TTF	Ras homolog gene family, member H	http://www.genome.jp/dbget-bin/www_bget?ko:K07873	Q9D3G9	963	9.32e-121	Rho-related GTP-binding protein RhoH OS=Mus musculus OX=10090 GN=Rhoh PE=1 SV=1	PF00071//PF00025//PF01926//PF10662	Ras family//ADP-ribosylation factor family//50S ribosome-binding GTPase//Ethanolamine utilisation - propanediol utilisation	GO:0006576	biogenic amine metabolic process	GO:0003924//GO:0005525//GO:0005524	GTPase activity//GTP binding//ATP binding	--	--	KOG0393	Ras-related small GTPase, Rho type	--
Cluster-4432.11084	155.271824591332	14.6198500567613	3.3216	0.00071481	0.18741	2858	XP_048307344.1	XP_048307344	3936	0.0	integrin beta-2 [Myodes glareolus] >XP_048307345.1 integrin beta-2 [Myodes glareolus]	XM_048451387.1	XM_048451387	2616	0	PREDICTED: Myodes glareolus integrin subunit beta 2 (Itgb2), transcript variant X1, mRNA	K06464	ITGB2, CD18	integrin beta 2	http://www.genome.jp/dbget-bin/www_bget?ko:K06464	P11835	3368	0.0	Integrin beta-2 OS=Mus musculus OX=10090 GN=Itgb2 PE=1 SV=2	--	--	--	--	--	--	--	--	--	--	--
Cluster-4432.17020	717.767018070404	118.013840419194	2.6078	0.00071447	0.18741	1100	XP_015845984.1	XP_015845984	1239	1.34e-169	H-2 class II histocompatibility antigen, A-F alpha chain isoform X2 [Peromyscus maniculatus bairdii] >XP_042121511.1 H-2 class II histocompatibility antigen, A-F alpha chain isoform X2 [Peromyscus maniculatus bairdii]	XM_036168150.1	XM_036168150	797	0	PREDICTED: Onychomys torridus H-2 class II histocompatibility antigen, A-F alpha chain-like (LOC118569892), transcript variant X2, mRNA	K06752	MHC2	MHC class II antigen	http://www.genome.jp/dbget-bin/www_bget?ko:K06752	P23150	1128	4.72e-155	H-2 class II histocompatibility antigen, I-E alpha chain (Fragment) OS=Mus musculus OX=10090 PE=1 SV=1	PF00993//PF05722	Class II histocompatibility antigen, alpha domain//Ustilago B locus mating-type protein	GO:0006955//GO:0019882	immune response//antigen processing and presentation	GO:0003677	DNA binding	GO:0016020//GO:0042613//GO:0005634	membrane//MHC class II protein complex//nucleus	--	--	--
Cluster-4432.10370	223.945672183896	24.9736272580016	3.1585	0.00073372	0.18974	2124	XP_048290166.1	XP_048290166	1093	2.85e-142	lysosomal-associated transmembrane protein 5 [Myodes glareolus]	XM_048434209.1	XM_048434209	1908	0	PREDICTED: Myodes glareolus lysosomal protein transmembrane 5 (Laptm5), mRNA	K12387	LAPTM	lysosomal-associated transmembrane protein	http://www.genome.jp/dbget-bin/www_bget?ko:K12387	Q61168	961	9.21e-125	Lysosomal-associated transmembrane protein 5 OS=Mus musculus OX=10090 GN=Laptm5 PE=1 SV=1	PF03821	Golgi 4-transmembrane spanning transporter	--	--	--	--	GO:0016020	membrane	--	--	--
Cluster-4432.3313	69.8396543568881	4.01562372970586	3.9255	0.00075485	0.18974	1811	XP_049975647.1	XP_049975647	974	3.27e-124	cytokine receptor common subunit gamma isoform X1 [Microtus fortis]	XM_048417766.1	XM_048417766	934	0	PREDICTED: Myodes glareolus interleukin 2 receptor subunit gamma (Il2rg), transcript variant X1, mRNA	K05070	IL2RG, CD132	interleukin 2 receptor gamma	http://www.genome.jp/dbget-bin/www_bget?ko:K05070	P34902	829	1.09e-104	Cytokine receptor common subunit gamma OS=Mus musculus OX=10090 GN=Il2rg PE=1 SV=1	--	--	--	--	--	--	--	--	--	--	--
Cluster-4432.3632	41.5035678589657	3.28493625621887	3.4457	0.00074575	0.18974	2650	XP_048283416.1	XP_048283416	4039	0.0	E3 ubiquitin-protein ligase UHRF1 isoform X3 [Myodes glareolus]	XM_048427459.1	XM_048427459	2547	0	PREDICTED: Myodes glareolus ubiquitin like with PHD and ring finger domains 1 (Uhrf1), transcript variant X4, mRNA	K10638	UHRF1, NP95	E3 ubiquitin-protein ligase UHRF1	http://www.genome.jp/dbget-bin/www_bget?ko:K10638	Q7TPK1	3650	0.0	E3 ubiquitin-protein ligase UHRF1 OS=Rattus norvegicus OX=10116 GN=Uhrf1 PE=1 SV=2	PF00097//PF05842//PF00240	Zinc finger, C3HC4 type (RING finger)//Euplotes octocarinatus mating pheromone protein//Ubiquitin family	GO:0007154//GO:0007165	cell communication//signal transduction	GO:0005515//GO:0046872//GO:0005186	protein binding//metal ion binding//pheromone activity	GO:0005576	extracellular region	--	--	--
Cluster-4432.6084	141.434845952229	32.2145110519276	2.0867	0.00074191	0.18974	3716	XP_048311899.1	XP_048311899	2804	0.0	arylsulfatase B [Myodes glareolus]	XM_048455942.1	XM_048455942	3213	0	PREDICTED: Myodes glareolus arylsulfatase B (Arsb), mRNA	K01135	ARSB	arylsulfatase B	http://www.genome.jp/dbget-bin/www_bget?ko:K01135	P50430	2416	0.0	Arylsulfatase B OS=Rattus norvegicus OX=10116 GN=Arsb PE=2 SV=2	PF00772	DnaB-like helicase N terminal domain	GO:0006260	DNA replication	GO:0005524//GO:0003678	ATP binding//DNA helicase activity	GO:0005657	replication fork	KOG3867	Sulfatase	--
Cluster-4432.8900	60.0159450355297	2.40125072896425	4.4529	0.00075491	0.18974	2910	XP_057620814.1	XP_057620814	2987	0.0	kelch-like protein 6 [Chionomys nivalis]	XM_057764831.1	XM_057764831	2547	0	PREDICTED: Chionomys nivalis kelch like family member 6 (Klhl6), mRNA	K10444	KLHL6	kelch-like protein 6	http://www.genome.jp/dbget-bin/www_bget?ko:K10444	Q6V595	2897	0.0	Kelch-like protein 6 OS=Mus musculus OX=10090 GN=Klhl6 PE=2 SV=2	PF00651//PF07646//PF09258//PF01344	BTB/POZ domain//Kelch motif//Glycosyl transferase family 64 domain//Kelch motif	--	--	GO:0005515//GO:0016757	protein binding//glycosyltransferase activity	GO:0016020	membrane	--	--	ZBTB
Cluster-4432.7537	147.747100322903	16.969053593834	3.0957	0.00077731	0.19232	3892	XP_048301820.1	XP_048301820	5093	0.0	formin-like protein 1 isoform X4 [Myodes glareolus]	XM_050157055.1	XM_050157055	3473	0	PREDICTED: Microtus fortis formin like 1 (Fmnl1), transcript variant X2, mRNA	K23957	FMNL	formic-like protein	http://www.genome.jp/dbget-bin/www_bget?ko:K23957	Q9JL26	4860	0.0	Formin-like protein 1 OS=Mus musculus OX=10090 GN=Fmnl1 PE=1 SV=1	PF05929//PF06371//PF06367//PF01166//PF01608//PF16326//PF07926	Phage capsid scaffolding protein (GPO) serine peptidase//Diaphanous GTPase-binding Domain//Diaphanous FH3 Domain//TSC-22/dip/bun family//I/LWEQ domain//ABC transporter C-terminal domain//TPR/MLP1/MLP2-like protein	GO:0006606//GO:0019069//GO:0006357//GO:0030036//GO:0016043	protein import into nucleus//viral capsid assembly//regulation of transcription by RNA polymerase II//actin cytoskeleton organization//cellular component organization	GO:0031267//GO:0003779//GO:0003677	small GTPase binding//actin binding//DNA binding	--	--	KOG1923	Rac1 GTPase effector FRL	--
Cluster-4432.8470	269.698845164906	41.9483523277651	2.6953	0.0007778	0.19232	1177	XP_057640982.1	XP_057640982	682	2.54e-86	group IID secretory phospholipase A2 [Chionomys nivalis]	XM_048443371.1	XM_048443371	1081	0	PREDICTED: Myodes glareolus phospholipase A2 group IID (Pla2g2d), mRNA	K01047	PLA2G, SPLA2	secretory phospholipase A2	http://www.genome.jp/dbget-bin/www_bget?ko:K01047	Q9WVF6	568	1.91e-71	Group IID secretory phospholipase A2 OS=Mus musculus OX=10090 GN=Pla2g2d PE=1 SV=1	PF05826//PF04995//PF00068//PF08398	Phospholipase A2//Heme exporter protein D (CcmD)//Phospholipase A2//Phospholipase A2-like domain	GO:0015886//GO:0050482//GO:0006644//GO:0017004//GO:0009395	heme transport//arachidonic acid secretion//phospholipid metabolic process//cytochrome complex assembly//phospholipid catabolic process	GO:0004623//GO:0005198	phospholipase A2 activity//structural molecule activity	GO:0016020	membrane	--	--	--
Cluster-4432.15521	102.298976998591	435.074961386781	-2.0793	0.00079694	0.19478	2806	XP_048312886.1	XP_048312886	1056	1.49e-134	3-hydroxybutyrate dehydrogenase type 2 isoform X2 [Myodes glareolus]	XM_048456929.1	XM_048456929	751	0	PREDICTED: Myodes glareolus 3-hydroxybutyrate dehydrogenase 2 (Bdh2), transcript variant X2, mRNA	K25939	BDH2	4-oxoproline reductase	http://www.genome.jp/dbget-bin/www_bget?ko:K25939	D4A1J4	1011	6.28e-130	Dehydrogenase/reductase SDR family member 6 OS=Rattus norvegicus OX=10116 GN=Bdh2 PE=1 SV=2	PF01728	FtsJ-like methyltransferase	GO:0032259	methylation	GO:0008168	methyltransferase activity	--	--	KOG0725	Reductases with broad range of substrate specificities	--
Cluster-4432.22260	25.0220298575256	0.249805852799624	5.6971	0.00080056	0.19478	471	AAB03702.1	AAB03702	587	3.43e-74	Ig kappa chain [Rattus norvegicus]	AB050076.1	AB050076	221	2.63791e-109	Mus musculus VL9D5 mRNA for anti-dsRNA (RDV-RNA) antibody, partial cds	--	--	--	--	P01634	420	1.42e-52	Ig kappa chain V-V region MOPC 21 OS=Mus musculus OX=10090 PE=1 SV=1	--	--	--	--	--	--	--	--	--	--	--
Cluster-4432.6814	91.675995231944	6.58860259734962	3.6817	0.00081164	0.19591	3283	XP_048291972.1	XP_048291972	2586	0.0	lymphocyte cytosolic protein 2 isoform X1 [Myodes glareolus]	XM_048436015.1	XM_048436015	3030	0	PREDICTED: Myodes glareolus lymphocyte cytosolic protein 2 (Lcp2), transcript variant X1, mRNA	K07361	LCP2	lymphocyte cytosolic protein 2	http://www.genome.jp/dbget-bin/www_bget?ko:K07361	Q60787	2306	3.83e-318	Lymphocyte cytosolic protein 2 OS=Mus musculus OX=10090 GN=Lcp2 PE=1 SV=2	PF07647//PF01736	SAM domain (Sterile alpha motif)//Polyomavirus agnoprotein	--	--	GO:0003677//GO:0005515	DNA binding//protein binding	--	--	--	--	--
Cluster-4432.8726	45.8790773174826	2.15144487616462	4.2115	0.00084739	0.20293	2043	XP_048313016.1	XP_048313016	1527	9.50e-208	src-like-adapter isoform X2 [Myodes glareolus]	XM_048457060.1	XM_048457060	1746	0	PREDICTED: Myodes glareolus Src like adaptor (Sla), transcript variant X3, mRNA	K23698	SLA	src-like-adapter	http://www.genome.jp/dbget-bin/www_bget?ko:K23698	P59622	1369	7.07e-186	Src-like-adapter OS=Rattus norvegicus OX=10116 GN=Sla PE=1 SV=1	PF00018	SH3 domain	--	--	GO:0005515	protein binding	--	--	--	--	--
Cluster-4432.4062	38.0613561822227	1.24902926399812	4.5737	0.00090239	0.21441	3144	ERE75120.1	ERE75120	215	1.04e-16	IQ domain-containing protein H [Cricetulus griseus]	XM_048435373.1	XM_048435373	2104	0	PREDICTED: Myodes glareolus REL proto-oncogene, NF-kB subunit (Rel), transcript variant X2, mRNA	--	--	--	--	--	--	--	--	--	--	--	--	--	--	--	--	--	--	--
Cluster-4432.19671	106.131890945024	5.95472292289462	4.0472	0.00093265	0.21652	3677	XP_048298381.1	XP_048298381	1219	1.97e-153	stimulator of interferon genes protein [Myodes glareolus] >XP_048298382.1 stimulator of interferon genes protein [Myodes glareolus]	XM_050135073.1	XM_050135073	1301	0	PREDICTED: Microtus fortis stimulator of interferon response cGAMP interactor 1 (Sting1), transcript variant X2, mRNA	K12654	STING1, TMEM173, MITA	stimulator of interferon genes protein	http://www.genome.jp/dbget-bin/www_bget?ko:K12654	F1M391	1060	1.92e-132	Stimulator of interferon genes protein OS=Rattus norvegicus OX=10116 GN=Sting1 PE=1 SV=2	PF15009//PF02535	Transmembrane protein 173//ZIP Zinc transporter	GO:0055085//GO:0002218//GO:0030001//GO:0032481	transmembrane transport//activation of innate immune response//metal ion transport//positive regulation of type I interferon production	GO:0046873	metal ion transmembrane transporter activity	GO:0016020	membrane	--	--	--
Cluster-4432.3674	55.714268545261	2.92307845673844	4.2372	0.00092132	0.21652	2393	XP_048300445.1	XP_048300445	3155	0.0	interleukin-27 receptor subunit alpha isoform X1 [Myodes glareolus]	XM_048444488.1	XM_048444488	1876	0	PREDICTED: Myodes glareolus interleukin 27 receptor subunit alpha (Il27ra), transcript variant X1, mRNA	K19598	IL27RA	interleukin 27 receptor alpha	http://www.genome.jp/dbget-bin/www_bget?ko:K19598	O70394	2500	0.0	Interleukin-27 receptor subunit alpha OS=Mus musculus OX=10090 GN=Il27ra PE=1 SV=2	PF00041//PF16656	Fibronectin type III domain//Purple acid Phosphatase, N-terminal domain	GO:0019497//GO:0006771	hexachlorocyclohexane metabolic process//riboflavin metabolic process	GO:0005515//GO:0003993//GO:0046872	protein binding//acid phosphatase activity//metal ion binding	--	--	--	--	--
Cluster-4432.5566	67.3207601343565	2.13271479125274	4.7538	0.00093035	0.21652	1738	XP_057610044.1	XP_057610044	464	1.89e-52	C-C motif chemokine 22 [Chionomys nivalis]	XM_050143747.1	XM_050143747	1234	0	PREDICTED: Microtus fortis C-C motif chemokine ligand 22 (Ccl22), mRNA	K21095	CCL22	C-C motif chemokine 22	http://www.genome.jp/dbget-bin/www_bget?ko:K21095	O88430	402	8.80e-46	C-C motif chemokine 22 OS=Mus musculus OX=10090 GN=Ccl22 PE=2 SV=1	PF00048	Small cytokines (intecrine/chemokine), interleukin-8 like	GO:0006935//GO:0007165//GO:0006955	chemotaxis//signal transduction//immune response	GO:0008009	chemokine activity	GO:0005576	extracellular region	--	--	--
Cluster-4432.7316	22.1297745350435	2.42346675113919	3.2429	0.00095217	0.21773	1736	XP_048315186.1	XP_048315186	2005	2.15e-280	glia-derived nexin [Myodes glareolus]	XM_050161068.1	XM_050161068	1558	0	PREDICTED: Microtus fortis serpin family E member 2 (Serpine2), mRNA	K16643	SERPINE2	glia-derived nexin	http://www.genome.jp/dbget-bin/www_bget?ko:K16643	Q07235	1933	9.44e-272	Glia-derived nexin OS=Mus musculus OX=10090 GN=Serpine2 PE=1 SV=2	PF05715	Piccolo Zn-finger	--	--	GO:0046872	metal ion binding	GO:0045202	synapse	--	--	--
Cluster-4432.8918	37.6772714086898	4.78377137301661	2.7265	0.00095002	0.21773	2931	XP_048304289.1	XP_048304289	4610	0.0	phosphoribosylformylglycinamidine synthase [Myodes glareolus]	XM_048448332.1	XM_048448332	2795	0	PREDICTED: Myodes glareolus phosphoribosylformylglycinamidine synthase (Pfas), mRNA	K01952	PFAS, purL	phosphoribosylformylglycinamidine synthase	http://www.genome.jp/dbget-bin/www_bget?ko:K01952	Q5SUR0	4334	0.0	Phosphoribosylformylglycinamidine synthase OS=Mus musculus OX=10090 GN=Pfas PE=1 SV=1	--	--	--	--	--	--	--	--	KOG1907	Phosphoribosylformylglycinamidine synthase	--
Cluster-4432.3188	21.5737366708866	0.633879674455	4.7181	0.00098006	0.22244	439	AAY83834.1	AAY83834	535	1.50e-66	immunoglobulin kappa light chain [Mus musculus]	DQ078272.1	DQ078272	184	9.04196e-89	Mus musculus immunoglobulin kappa light chain mRNA, complete cds	--	--	--	--	P01635	399	7.88e-50	Immunoglobulin kappa chain variable 12-41 (Fragment) OS=Mus musculus OX=10090 GN=Igkv12-41 PE=1 SV=1	--	--	--	--	--	--	--	--	--	--	--
Cluster-4432.1186	51.2766393833127	2.01717690730887	4.4471	0.0010353	0.22325	3127	XP_048312781.1	XP_048312781	3741	0.0	B-cell scaffold protein with ankyrin repeats isoform X1 [Myodes glareolus]	XM_048456824.1	XM_048456824	2819	0	PREDICTED: Myodes glareolus B cell scaffold protein with ankyrin repeats 1 (Bank1), transcript variant X1, mRNA	K26239	BANK1	B-cell scaffold protein with ankyrin repeats	http://www.genome.jp/dbget-bin/www_bget?ko:K26239	Q80VH0	2980	0.0	B-cell scaffold protein with ankyrin repeats OS=Mus musculus OX=10090 GN=Bank1 PE=1 SV=3	PF13606//PF00023//PF12796	Ankyrin repeat//Ankyrin repeat//Ankyrin repeats (3 copies)	--	--	GO:0005515	protein binding	--	--	--	--	--
Cluster-4432.11865	521.741743514669	6.24198894551801	6.3409	0.001026	0.22325	1118	KAH0514073.1	KAH0514073	1449	6.71e-199	Ig gamma-3 chain C region [Microtus ochrogaster]	BC098733.1	BC098733	391	0	Rattus norvegicus immunoglobulin G heavy chain, mRNA (cDNA clone IMAGE:7385053)	K06856	IGH	immunoglobulin heavy chain	http://www.genome.jp/dbget-bin/www_bget?ko:K06856	P20762	1303	2.12e-180	Ig gamma-2C chain C region OS=Rattus norvegicus OX=10116 PE=2 SV=1	--	--	--	--	--	--	--	--	--	--	--
Cluster-4432.16442	23.3521574041633	249.679517800067	-3.4053	0.0010349	0.22325	654	XP_051062426.1	XP_051062426	322	6.06e-31	uncharacterized protein LOC127238013 [Phodopus roborovskii]	XM_048452261.1	XM_048452261	160	3.04419e-75	PREDICTED: Myodes glareolus PRAME family member 12-like (LOC125411858), mRNA	--	--	--	--	P31789	185	8.73e-15	Envelope glycoprotein OS=Mouse intracisternal a-particle MIAE OX=11932 GN=env PE=2 SV=1	PF00499	NADH-ubiquinone/plastoquinone oxidoreductase chain 6	GO:0006120//GO:0006744//GO:0006814	mitochondrial electron transport, NADH to ubiquinone//ubiquinone biosynthetic process//sodium ion transport	GO:0008137	NADH dehydrogenase (ubiquinone) activity	--	--	--	--	--
Cluster-4432.17359	32.5733743612442	127.977785627113	-1.9705	0.001019	0.22325	1958	XP_048308680.1	XP_048308680	726	1.72e-87	G-protein-signaling modulator 1 isoform X3 [Myodes glareolus]	XM_048452724.1	XM_048452724	1774	0	PREDICTED: Myodes glareolus G protein signaling modulator 1 (Gpsm1), transcript variant X4, mRNA	K15839	GPSM1, AGS3	G-protein signaling modulator 1	http://www.genome.jp/dbget-bin/www_bget?ko:K15839	Q9R080	703	6.56e-82	G-protein-signaling modulator 1 OS=Rattus norvegicus OX=10116 GN=Gpsm1 PE=1 SV=2	PF02188	GoLoco motif	--	--	GO:0030695	GTPase regulator activity	--	--	--	--	--
Cluster-4432.2290	25.0856492148152	0.633879674455	4.9405	0.0010295	0.22325	1718	XP_050022094.1	XP_050022094	644	6.29e-77	linker for activation of T-cells family member 2 isoform X3 [Microtus fortis]	XM_048433801.1	XM_048433801	945	0	PREDICTED: Myodes glareolus linker for activation of T cells family member 2 (Lat2), transcript variant X1, mRNA	K26356	LAT2, LAB	linker for activation of T-cells family member 2	http://www.genome.jp/dbget-bin/www_bget?ko:K26356	Q9JHL0	516	6.93e-61	Linker for activation of T-cells family member 2 OS=Mus musculus OX=10090 GN=Lat2 PE=1 SV=1	PF15703	Linker for activation of T-cells family member 2	GO:0042113//GO:0002764	B cell activation//immune response-regulating signaling pathway	--	--	--	--	--	--	--
Cluster-4432.23063	15.9099651742653	0.499611705599248	4.3562	0.0010425	0.22325	1733	XP_048291679.1	XP_048291679	2386	0.0	collagen alpha-1(XII) chain isoform X2 [Myodes glareolus]	XM_048435723.1	XM_048435723	1688	0	PREDICTED: Myodes glareolus collagen type XII alpha 1 chain (Col12a1), transcript variant X3, mRNA	K08132	COL12A	collagen type XII alpha	http://www.genome.jp/dbget-bin/www_bget?ko:K08132	Q60847	2376	1.72e-307	Collagen alpha-1(XII) chain OS=Mus musculus OX=10090 GN=Col12a1 PE=2 SV=3	PF07953	Clostridium neurotoxin, N-terminal receptor binding	--	--	--	--	GO:0005576	extracellular region	--	--	--
Cluster-4432.3296	44.4148732898033	0.883685527254624	5.3345	0.0010025	0.22325	2731	XP_048286729.1	XP_048286729	1883	1.77e-256	lymphocyte transmembrane adapter 1 isoform X1 [Myodes glareolus] >XP_048286730.1 lymphocyte transmembrane adapter 1 isoform X1 [Myodes glareolus] >XP_048286731.1 lymphocyte transmembrane adapter 1 isoform X1 [Myodes glareolus]	XM_048430772.1	XM_048430772	2484	0	PREDICTED: Myodes glareolus lymphocyte transmembrane adaptor 1 (Lax1), transcript variant X1, mRNA	--	--	--	--	Q8BHB3	1299	1.01e-170	Lymphocyte transmembrane adapter 1 OS=Mus musculus OX=10090 GN=Lax1 PE=2 SV=2	PF11770//PF15234//PF15681	GRB2-binding adapter (GAPT)//Linker for activation of T-cells//Lymphocyte activation family X	GO:0007165//GO:0051249//GO:0006955	signal transduction//regulation of lymphocyte activation//immune response	--	--	GO:0016020	membrane	--	--	--
Cluster-4432.3440	56.3091026263185	3.40047414016274	3.854	0.0010497	0.22325	1930	XP_048287500.1	XP_048287500	1079	1.77e-141	T-cell surface glycoprotein CD8 alpha chain [Myodes glareolus]	XM_048431543.1	XM_048431543	1602	0	PREDICTED: Myodes glareolus CD8a molecule (Cd8a), mRNA	K06458	CD8A	T-cell surface glycoprotein CD8 alpha chain	http://www.genome.jp/dbget-bin/www_bget?ko:K06458	P07725	664	1.41e-81	T-cell surface glycoprotein CD8 alpha chain OS=Rattus norvegicus OX=10116 GN=Cd8a PE=1 SV=1	--	--	--	--	--	--	--	--	--	--	--
Cluster-4432.6283	97.7988535727027	11.5628321939576	2.9868	0.0010437	0.22325	6699	XP_048284513.1	XP_048284513	5556	0.0	adenylate cyclase type 7 isoform X1 [Myodes glareolus] >XP_048284514.1 adenylate cyclase type 7 isoform X1 [Myodes glareolus] >XP_048284515.1 adenylate cyclase type 7 isoform X1 [Myodes glareolus] >XP_048284516.1 adenylate cyclase type 7 isoform X1 [Myodes glareolus] >XP_048284517.1 adenylate cyclase type 7 isoform X1 [Myodes glareolus] >XP_048284518.1 adenylate cyclase type 7 isoform X1 [Myodes …	XM_048428556.1	XM_048428556	5471	0	PREDICTED: Myodes glareolus adenylate cyclase 7 (Adcy7), transcript variant X1, mRNA	K08047	ADCY7	adenylate cyclase 7	http://www.genome.jp/dbget-bin/www_bget?ko:K08047	P51829	5147	0.0	Adenylate cyclase type 7 OS=Mus musculus OX=10090 GN=Adcy7 PE=1 SV=2	PF00211//PF06327//PF16647//PF10278//PF08496//PF08586	Adenylate and Guanylate cyclase catalytic domain//Adenylate cyclase, conserved domain//Granulocyte colony-stimulating factor//Mediator of RNA pol II transcription subunit 19//Peptidase family S49 N-terminal//RSC complex, Rsc14/Ldb7 subunit	GO:0035556//GO:0007165//GO:0045639//GO:0006338//GO:0006144//GO:0006357//GO:0006171//GO:0009190	intracellular signal transduction//signal transduction//positive regulation of myeloid cell differentiation//chromatin remodeling//purine nucleobase metabolic process//regulation of transcription by RNA polymerase II//cAMP biosynthetic process//cyclic nucleotide biosynthetic process	GO:0004016//GO:0003712//GO:0004252//GO:0005125	adenylate cyclase activity//transcription coregulator activity//serine-type endopeptidase activity//cytokine activity	GO:0005667//GO:0016586//GO:0016592//GO:0005886	transcription regulator complex//RSC-type complex//mediator complex//plasma membrane	KOG3619	Adenylate/guanylate cyclase	--
Cluster-4432.3595	38.3348402239047	2.53551869782	3.7258	0.0010731	0.22664	1491	XP_048291426.1	XP_048291426	1837	5.88e-257	pleckstrin isoform X1 [Myodes glareolus] >XP_048291427.1 pleckstrin isoform X2 [Myodes glareolus]	XM_048435470.1	XM_048435470	1349	0	PREDICTED: Myodes glareolus pleckstrin (Plek), transcript variant X2, mRNA	K19993	PLEK	pleckstrin	http://www.genome.jp/dbget-bin/www_bget?ko:K19993	Q4KM33	1760	1.51e-247	Pleckstrin OS=Rattus norvegicus OX=10116 GN=Plek PE=1 SV=1	PF00610	Domain found in Dishevelled, Egl-10, and Pleckstrin (DEP)	GO:0035556	intracellular signal transduction	--	--	--	--	--	--	--
Cluster-4432.10810	33.2764100103443	3.30715227839381	3.3004	0.0011143	0.23368	2105	XP_007649183.4	XP_007649183	2173	2.70e-302	cyclin-A2 isoform X1 [Cricetulus griseus]	XM_048424520.1	XM_048424520	1897	0	PREDICTED: Myodes glareolus cyclin A2 (Ccna2), mRNA	K06627	CCNA	cyclin-A	http://www.genome.jp/dbget-bin/www_bget?ko:K06627	P37881	2003	5.23e-280	Cyclin-A2 OS=Mesocricetus auratus OX=10036 GN=CCNA2 PE=2 SV=1	--	--	--	--	--	--	--	--	KOG0654	G2/Mitotic-specific cyclin A	--
Cluster-4432.5017	30.1558568508394	0.249805852799624	5.9775	0.0011218	0.23368	2334	--	--	--	--	--	OX465465.1	OX465465	476	0	Chionomys nivalis genome assembly, chromosome: 17	--	--	--	--	--	--	--	--	--	--	--	--	--	--	--	--	--	--	--
Cluster-4432.18372	335.242298622516	39.1611569487041	3.067	0.0011472	0.23734	3799	KAH0517009.1	KAH0517009	2279	2.67e-310	Protein C-ets-1 [Microtus ochrogaster]	XM_048458794.1	XM_048458794	3460	0	PREDICTED: Myodes glareolus ETS proto-oncogene 1, transcription factor (Ets1), transcript variant X3, mRNA	K02678	ETS1, pnt	C-ets-1	http://www.genome.jp/dbget-bin/www_bget?ko:K02678	P41156	2133	4.57e-291	Protein C-ets-1 OS=Rattus norvegicus OX=10116 GN=Ets1 PE=1 SV=1	PF00178//PF00447//PF02198	Ets-domain//HSF-type DNA-binding//Sterile alpha motif (SAM)/Pointed domain	GO:0006355	regulation of DNA-templated transcription	GO:0003700//GO:0043565	DNA-binding transcription factor activity//sequence-specific DNA binding	GO:0005667	transcription regulator complex	KOG3806	Predicted transcription factor	ETS
Cluster-4432.12955	3.20384150587409	45.8909403988301	-3.817	0.0011617	0.23774	610	XP_041523826.1	XP_041523826	462	1.66e-56	serine protease inhibitor Kazal-type 4 [Microtus oregoni]	XM_041667892.1	XM_041667892	413	0	PREDICTED: Microtus oregoni serine peptidase inhibitor Kazal type 4 (Spink4), mRNA	K23419	SPINK4	serine protease inhibitor Kazal-type 4	http://www.genome.jp/dbget-bin/www_bget?ko:K23419	O35679	350	6.87e-42	Serine protease inhibitor Kazal-type 4 OS=Mus musculus OX=10090 GN=Spink4 PE=2 SV=2	PF00050//PF07648//PF08137	Kazal-type serine protease inhibitor domain//Kazal-type serine protease inhibitor domain//DVL family	GO:0008285	negative regulation of cell population proliferation	GO:0005515	protein binding	--	--	--	--	--
Cluster-4432.4621	67.0111875174447	2.24825267519661	4.6561	0.0011648	0.23774	3558	XP_048295890.1	XP_048295890	5150	0.0	RAS protein activator like-3 isoform X1 [Myodes glareolus]	XM_048439933.1	XM_048439933	3396	0	PREDICTED: Myodes glareolus RAS protein activator like 3 (Rasal3), transcript variant X1, mRNA	K17634	RASAL3	RAS protein activator-like 3	http://www.genome.jp/dbget-bin/www_bget?ko:K17634	Q8C2K5	4512	0.0	RAS protein activator like-3 OS=Mus musculus OX=10090 GN=Rasal3 PE=1 SV=1	PF04513//PF00616//PF06156//PF06160//PF06005	Baculovirus polyhedron envelope protein, PEP, C terminus//GTPase-activator protein for Ras-like GTPase//Initiation control protein YabA//Septation ring formation regulator, EzrA//Cell division protein ZapB	GO:0000921//GO:0006260//GO:0043087//GO:0090529//GO:0043093	septin ring assembly//DNA replication//regulation of GTPase activity//cell septum assembly//FtsZ-dependent cytokinesis	GO:0005198	structural molecule activity	GO:0019028//GO:0005940//GO:0005737//GO:0016020//GO:0019031	viral capsid//septin ring//cytoplasm//membrane//viral envelope	KOG3508	GTPase-activating protein	--
Cluster-4432.14169	17.2427834994851	126.390342141235	-2.8731	0.0011923	0.24173	1466	XP_048306077.1	XP_048306077	1605	2.09e-222	uridine phosphorylase 1 [Myodes glareolus] >XP_048306078.1 uridine phosphorylase 1 [Myodes glareolus] >XP_048306079.1 uridine phosphorylase 1 [Myodes glareolus]	XM_048450122.1	XM_048450122	1049	0	PREDICTED: Myodes glareolus uridine phosphorylase 1 (Upp1), transcript variant X3, mRNA	K00757	udp, UPP	uridine phosphorylase	http://www.genome.jp/dbget-bin/www_bget?ko:K00757	P52624	1538	1.59e-214	Uridine phosphorylase 1 OS=Mus musculus OX=10090 GN=Upp1 PE=1 SV=2	PF01048	Phosphorylase superfamily	GO:0009116	nucleoside metabolic process	GO:0003824	catalytic activity	--	--	KOG3728	Uridine phosphorylase	--
Cluster-4432.10561	25.8569391980696	2.2669827601085	3.203	0.0012047	0.24264	560	--	--	--	--	--	AC246171.7	AC246171	103	1.25297e-43	Rattus norvegicus Y Chr BAC RNAEX-63L14 (Amplicon Express Rat SHR-Akr BAC library) complete sequence	--	--	--	--	--	--	--	--	--	--	--	--	--	--	--	--	--	--	--
Cluster-4432.17199	0	11.5351865629074	-6.3863	0.0012207	0.24425	516	--	--	--	--	--	OX465465.1	OX465465	395	0	Chionomys nivalis genome assembly, chromosome: 17	--	--	--	--	--	--	--	--	--	--	--	--	--	--	--	--	--	--	--
Cluster-4432.3055	41.5749245439399	1.6331030856535	4.398	0.0012311	0.24472	2308	XP_048273209.1	XP_048273209	1934	6.57e-267	C-X-C chemokine receptor type 5 isoform X1 [Myodes glareolus]	XM_050156195.1	XM_050156195	1855	0	PREDICTED: Microtus fortis C-X-C motif chemokine receptor 5 (Cxcr5), mRNA	K04190	CXCR5, BLR1, CD185	C-X-C chemokine receptor type 5	http://www.genome.jp/dbget-bin/www_bget?ko:K04190	Q04683	1784	1.80e-246	C-X-C chemokine receptor type 5 OS=Mus musculus OX=10090 GN=Cxcr5 PE=1 SV=2	PF00001	7 transmembrane receptor (rhodopsin family)	GO:0007186	G protein-coupled receptor signaling pathway	GO:0004930	G protein-coupled receptor activity	GO:0016020	membrane	--	--	--
Cluster-4432.14018	20.9779149235937	116.916435967196	-2.4612	0.0012557	0.24799	533	NP_001104597.1	NP_001104597	588	1.28e-75	histone cluster 3, H2ba [Rattus norvegicus] >NP_084358.1 H2B.U histone 2 [Mus musculus] >XP_004657493.1 histone H2B type 3-A [Jaculus jaculus] >XP_005350050.1 histone H2B type 3-A [Microtus ochrogaster] >XP_006996337.1 histone H2B type 3-A [Peromyscus maniculatus bairdii] >XP_012967010.1 histone H2B type 3-A [Mesocricetus auratus] >XP_021033411.1 histone H2B type 3-A [Mus caroli] >XP_021067464.1 …	XM_048440028.1	XM_048440028	506	0	PREDICTED: Myodes glareolus H2B.U histone 2 (LOC125404219), mRNA	K11252	H2B	histone H2B	http://www.genome.jp/dbget-bin/www_bget?ko:K11252	Q9D2U9	588	6.20e-78	H2B.U histone 2 OS=Mus musculus OX=10090 GN=H2bu2 PE=1 SV=3	PF03847//PF00125	Transcription initiation factor TFIID subunit A//Core histone H2A/H2B/H3/H4	GO:0006352	DNA-templated transcription initiation	GO:0003677	DNA binding	GO:0005669	transcription factor TFIID complex	--	--	--
Cluster-4432.19558	243.206298411409	23.0475866737952	3.3586	0.0012767	0.25051	5190	XP_005365623.1	XP_005365623	1651	2.41e-213	ras association domain-containing protein 2 [Microtus ochrogaster] >XP_013208623.1 ras association domain-containing protein 2 [Microtus ochrogaster] >XP_026644296.1 ras association domain-containing protein 2 [Microtus ochrogaster] >XP_041526502.1 ras association domain-containing protein 2 [Microtus oregoni] >XP_041526503.1 ras association domain-containing protein 2 [Microtus oregoni] >XP_0415…	XM_048455366.1	XM_048455366	4482	0	PREDICTED: Myodes glareolus Ras association domain family member 2 (Rassf2), transcript variant X2, mRNA	K09851	RASSF2_4	Ras association domain-containing protein 2/4	http://www.genome.jp/dbget-bin/www_bget?ko:K09851	Q3B7D5	1592	5.53e-207	Ras association domain-containing protein 2 OS=Rattus norvegicus OX=10116 GN=Rassf2 PE=2 SV=1	PF00788//PF16517	Ras association (RalGDS/AF-6) domain//Novel Ras effector 1 C-terminal SARAH (Sav/Rassf/Hpo) domain	GO:0007165	signal transduction	--	--	--	--	--	--	--
Cluster-4432.7055	104.941543594536	8.74004747351425	3.488	0.0012919	0.25186	7290	XP_038198505.1	XP_038198505	3532	0.0	protein kinase C beta type isoform X1 [Arvicola amphibius] >XP_049999230.1 protein kinase C beta type isoform X1 [Microtus fortis] >XP_057633274.1 protein kinase C beta type isoform X1 [Chionomys nivalis]	XM_050143273.1	XM_050143273	3361	0	PREDICTED: Microtus fortis protein kinase C beta (Prkcb), transcript variant X1, mRNA	K19662	PRKCB	classical protein kinase C beta type	http://www.genome.jp/dbget-bin/www_bget?ko:K19662	P68404	3353	0.0	Protein kinase C beta type OS=Mus musculus OX=10090 GN=Prkcb PE=1 SV=4	PF15551//PF07714//PF01117//PF00069//PF00433	Domain of unknown function (DUF4656)//Protein tyrosine and serine/threonine kinase//Aerolysin toxin//Protein kinase domain//Protein kinase C terminal domain	GO:0006468//GO:0016310//GO:0009069//GO:0003334	protein phosphorylation//phosphorylation//serine family amino acid metabolic process//keratinocyte development	GO:0004672//GO:0004674//GO:0005524	protein kinase activity//protein serine/threonine kinase activity//ATP binding	GO:0005576	extracellular region	KOG0694	Serine/threonine protein kinase	--
Cluster-4432.17857	219.420547380049	36.2374352189501	2.5856	0.0013292	0.25748	1586	XP_034378899.1	XP_034378899	780	1.99e-98	coactosin-like protein [Arvicanthis niloticus]	XM_048437393.1	XM_048437393	1403	0	PREDICTED: Myodes glareolus coactosin like F-actin binding protein 1 (Cotl1), mRNA	--	--	--	--	Q9CQI6	709	5.97e-91	Coactosin-like protein OS=Mus musculus OX=10090 GN=Cotl1 PE=1 SV=3	PF00241	Cofilin/tropomyosin-type actin-binding protein	--	--	GO:0003779	actin binding	--	--	--	--	--
Cluster-4432.19874	77.6113817838222	4.14989169856161	4.0631	0.0013387	0.25762	1023	--	--	--	--	--	XM_057770215.1	XM_057770215	652	0	PREDICTED: Chionomys nivalis protein tyrosine phosphatase receptor type C (Ptprc), mRNA	--	--	--	--	--	--	--	--	--	--	--	--	--	--	--	--	--	--	--
Cluster-4432.4128	18.9470115908229	0.883685527254624	4.0667	0.0013468	0.25762	1568	XP_048281412.1	XP_048281412	1237	3.76e-166	prostate androgen-regulated mucin-like protein 1 [Myodes glareolus]	XM_048425455.1	XM_048425455	1379	0	PREDICTED: Myodes glareolus prostate androgen-regulated mucin-like protein 1 (Parm1), mRNA	--	--	--	--	Q6P9X9	840	1.95e-108	Prostate androgen-regulated mucin-like protein 1 homolog OS=Rattus norvegicus OX=10116 GN=Parm1 PE=1 SV=1	PF09179//PF15756	TilS substrate binding domain//Small Novel Rich in Cartilage	GO:0051216//GO:0008033	cartilage development//tRNA processing	GO:0016879//GO:0000166//GO:0005524	ligase activity, forming carbon-nitrogen bonds//nucleotide binding//ATP binding	GO:0005737	cytoplasm	--	--	--
Cluster-4432.20371	49.4550608986749	5.93599283798274	2.8805	0.0013764	0.26063	5150	XP_048276589.1	XP_048276589	8823	0.0	midasin isoform X1 [Myodes glareolus]	XM_048420635.1	XM_048420635	4982	0	PREDICTED: Myodes glareolus midasin AAA ATPase 1 (Mdn1), transcript variant X4, mRNA	K14572	MDN1, REA1	midasin	http://www.genome.jp/dbget-bin/www_bget?ko:K14572	Q9NU22	8046	0.0	Midasin OS=Homo sapiens OX=9606 GN=MDN1 PE=1 SV=2	PF13476//PF07726//PF01695//PF03193//PF00004//PF02367//PF03028//PF00158//PF05496//PF06068//PF12774//PF13401//PF03796//PF00005//PF14532//PF00448//PF07724//PF06414//PF00493//PF00910//PF07728//PF10662	AAA domain//ATPase family associated with various cellular activities (AAA)//IstB-like ATP binding protein//RsgA GTPase//ATPase family associated with various cellular activities (AAA)//Threonylcarbamoyl adenosine biosynthesis protein TsaE//Dynein heavy chain region D6 P-loop domain//Sigma-54 interaction domain//Holliday junction DNA helicase RuvB P-loop domain//TIP49 P-loop domain//Hydrolytic AT…	GO:0006281//GO:0006576//GO:0032508//GO:0006302//GO:0006614//GO:0002949//GO:0006260//GO:0006355//GO:0007017//GO:0007018//GO:0006310	DNA repair//biogenic amine metabolic process//DNA duplex unwinding//double-strand break repair//SRP-dependent cotranslational protein targeting to membrane//tRNA threonylcarbamoyladenosine modification//DNA replication//regulation of DNA-templated transcription//microtubule-based process//microtubule-based movement//DNA recombination	GO:0008134//GO:0005524//GO:0003724//GO:0005525//GO:0003723//GO:0008569//GO:0016301//GO:0009378//GO:0016887//GO:0003678//GO:0003677//GO:0003924	transcription factor binding//ATP binding//RNA helicase activity//GTP binding//RNA binding//minus-end-directed microtubule motor activity//kinase activity//four-way junction helicase activity//ATP hydrolysis activity//DNA helicase activity//DNA binding//GTPase activity	GO:0009379//GO:0030286//GO:0005874//GO:0005667//GO:0005871//GO:0005657	Holliday junction helicase complex//dynein complex//microtubule//transcription regulator complex//kinesin complex//replication fork	KOG1808	AAA ATPase containing von Willebrand factor type A (vWA) domain	--
Cluster-4432.2167	75.8424034668478	6.20452877569425	3.4868	0.0013797	0.26063	2914	XP_041497972.1	XP_041497972	2606	0.0	guanylate-binding protein 6-like [Microtus oregoni]	XR_007594233.1	XR_007594233	2103	0	PREDICTED: Microtus fortis guanylate-binding protein 6-like (LOC126509708), transcript variant X2, misc_RNA	K20908	GBP6	guanylate-binding protein 6	http://www.genome.jp/dbget-bin/www_bget?ko:K20908	A0A0G2JDV3	2162	6.86e-297	Guanylate-binding protein 6 OS=Mus musculus OX=10090 GN=Gbp6 PE=2 SV=2	PF02841//PF05800//PF01926//PF00562//PF02263	Guanylate-binding protein, C-terminal domain//Gas vesicle synthesis protein GvpO//50S ribosome-binding GTPase//RNA polymerase Rpb2, domain 6//Guanylate-binding protein, N-terminal domain	GO:0031412//GO:0006144//GO:0006351//GO:0006206	gas vesicle organization//purine nucleobase metabolic process//DNA-templated transcription//pyrimidine nucleobase metabolic process	GO:0005525//GO:0003899//GO:0003677//GO:0003924	GTP binding//DNA-directed 5'-3' RNA polymerase activity//DNA binding//GTPase activity	GO:0005730	nucleolus	KOG2037	Guanylate-binding protein	--
Cluster-4432.13360	425.664695142474	156.021233637281	1.4331	0.0014224	0.26391	8994	XP_013205340.1	XP_013205340	11385	0.0	nuclear receptor corepressor 2 isoform X1 [Microtus ochrogaster]	XM_048447187.1	XM_048447187	8472	0	PREDICTED: Myodes glareolus nuclear receptor corepressor 2 (Ncor2), transcript variant X9, mRNA	K06065	NCOR2, SMRT	nuclear receptor co-repressor 2	http://www.genome.jp/dbget-bin/www_bget?ko:K06065	Q9WU42	10502	0.0	Nuclear receptor corepressor 2 OS=Mus musculus OX=10090 GN=Ncor2 PE=1 SV=3	PF03348//PF00937	Serine incorporator (Serinc)//Coronavirus nucleocapsid	--	--	GO:0003723	RNA binding	GO:0016020//GO:0019013	membrane//viral nucleocapsid	KOG1878	Nuclear receptor coregulator SMRT/SMRTER, contains Myb-like domains	MYB
Cluster-4432.14130	2.99615951371099	40.3396646555183	-3.688	0.0014315	0.26391	593	--	--	--	--	--	OX465472.1	OX465472	455	0	Chionomys nivalis genome assembly, chromosome: 24	--	--	--	--	--	--	--	--	--	--	--	--	--	--	--	--	--	--	--
Cluster-4432.7158	63.291592981353	3.5347421090185	3.9964	0.0014308	0.26391	2885	XP_057631163.1	XP_057631163	3564	0.0	transmembrane channel-like protein 8 isoform X2 [Chionomys nivalis]	XM_048451895.1	XM_048451895	2329	0	PREDICTED: Myodes glareolus transmembrane channel like 8 (Tmc8), transcript variant X4, mRNA	K21988	TMC	transmembrane channel-like protein	http://www.genome.jp/dbget-bin/www_bget?ko:K21988	Q7TN58	3182	0.0	Transmembrane channel-like protein 8 OS=Mus musculus OX=10090 GN=Tmc8 PE=1 SV=2	PF07810	TMC domain	--	--	--	--	GO:0016020	membrane	--	--	--
Cluster-4432.7481	75.4760233867433	15.7793719590441	2.2098	0.0014405	0.26391	3295	XP_048279323.1	XP_048279323	2360	0.0	pleckstrin homology domain-containing family O member 2 [Myodes glareolus]	XM_048423366.1	XM_048423366	3188	0	PREDICTED: Myodes glareolus pleckstrin homology domain containing O2 (Plekho2), mRNA	K24022	PLEKHO	pleckstrin homology domain-containing family O	http://www.genome.jp/dbget-bin/www_bget?ko:K24022	Q8K124	2047	1.58e-279	Pleckstrin homology domain-containing family O member 2 OS=Mus musculus OX=10090 GN=Plekho2 PE=1 SV=1	--	--	--	--	--	--	--	--	--	--	--
Cluster-4432.8212	67.3830340767191	5.09325341781494	3.6776	0.0014351	0.26391	2744	XP_048295576.1	XP_048295576	4134	0.0	mitogen-activated protein kinase kinase kinase kinase 1 [Myodes glareolus]	XM_048439619.1	XM_048439619	2642	0	PREDICTED: Myodes glareolus mitogen-activated protein kinase kinase kinase kinase 1 (Map4k1), mRNA	K04408	MAP4K1, HPK1	mitogen-activated protein kinase kinase kinase kinase 1	http://www.genome.jp/dbget-bin/www_bget?ko:K04408	P70218	3760	0.0	Mitogen-activated protein kinase kinase kinase kinase 1 OS=Mus musculus OX=10090 GN=Map4k1 PE=1 SV=1	PF07714//PF00069	Protein tyrosine and serine/threonine kinase//Protein kinase domain	GO:0006468	protein phosphorylation	GO:0005524//GO:0004672	ATP binding//protein kinase activity	--	--	KOG0576	Mitogen-activated protein kinase kinase kinase kinase (MAP4K), germinal center kinase family	--
Cluster-4432.8432	226.35809585064	35.3912098615192	2.6676	0.0014781	0.26919	1637	XP_005359146.1	XP_005359146	1443	6.26e-197	calponin-2 [Microtus ochrogaster] >XP_041525314.1 calponin-2 [Microtus oregoni]	XM_048459772.1	XM_048459772	1453	0	PREDICTED: Myodes glareolus calponin 2 (Cnn2), transcript variant X2, mRNA	--	--	--	--	Q08093	1385	1.89e-190	Calponin-2 OS=Mus musculus OX=10090 GN=Cnn2 PE=1 SV=1	PF00307	Calponin homology (CH) domain	--	--	GO:0005515	protein binding	--	--	--	--	--
Cluster-4432.15198	96.0546892842965	349.602717142101	-1.8548	0.0015221	0.27545	1764	XP_005362492.1	XP_005362492	494	1.40e-56	transcriptional and immune response regulator [Microtus ochrogaster] >XP_012966160.1 transcriptional and immune response regulator [Mesocricetus auratus] >XP_041529741.1 transcriptional and immune response regulator [Microtus oregoni] >XP_057608706.1 transcriptional and immune response regulator [Chionomys nivalis] >KAH0507233.1 hypothetical protein LTLLF_169830 [Microtus ochrogaster]	OX465468.1	OX465468	1425	0	Chionomys nivalis genome assembly, chromosome: 20	--	--	--	--	Q9D915	474	5.67e-56	Transcriptional and immune response regulator OS=Mus musculus OX=10090 GN=Tcim PE=1 SV=1	--	--	--	--	--	--	--	--	--	--	--
Cluster-4432.3416	52.435169611747	2.28571284502038	4.3617	0.0015397	0.27545	1385	XP_005349961.1	XP_005349961	359	2.07e-36	GRB2-related adapter protein [Microtus ochrogaster]	XM_048448175.1	XM_048448175	760	0	PREDICTED: Myodes glareolus GRB2-related adapter protein (LOC125409297), mRNA	K23694	GRAP	GRB2-related adapter protein	http://www.genome.jp/dbget-bin/www_bget?ko:K23694	Q9CX99	317	1.07e-32	GRB2-related adapter protein OS=Mus musculus OX=10090 GN=Grap PE=1 SV=1	PF07653//PF00018//PF14604	Variant SH3 domain//SH3 domain//Variant SH3 domain	--	--	GO:0005515	protein binding	--	--	KOG3601	Adaptor protein GRB2, contains SH2 and SH3 domains	--
Cluster-4432.9347	92.8280602781532	16.6328977537915	2.5054	0.0015362	0.27545	3326	XP_048317235.1	XP_048317235	2301	8.84e-316	tumor necrosis factor receptor superfamily member 1B [Myodes glareolus]	XM_048461278.1	XM_048461278	2993	0	PREDICTED: Myodes glareolus TNF receptor superfamily member 1B (Tnfrsf1b), mRNA	K05141	TNFRSF1B, TNFR2, CD120b	tumor necrosis factor receptor superfamily member 1B	http://www.genome.jp/dbget-bin/www_bget?ko:K05141	P25119	1566	2.88e-207	Tumor necrosis factor receptor superfamily member 1B OS=Mus musculus OX=10090 GN=Tnfrsf1b PE=2 SV=1	PF08046//PF00020	IlvGEDA operon leader peptide//TNFR/NGFR cysteine-rich region	GO:0009082	branched-chain amino acid biosynthetic process	GO:0005515	protein binding	--	--	--	--	--
Cluster-4432.14376	118.282492586879	19.7457773085404	2.5489	0.0015689	0.27581	6318	--	--	--	--	--	XR_008217176.1	XR_008217176	437	0	PREDICTED: Peromyscus californicus insignis uncharacterized LOC128107662 (LOC128107662), transcript variant X2, ncRNA	--	--	--	--	--	--	--	--	--	--	--	--	--	--	--	--	--	--	--
Cluster-4432.17074	70.1125894504899	326.302409108088	-2.2116	0.0015546	0.27581	986	XP_038206102.1	XP_038206102	483	7.54e-58	selenoprotein K [Arvicola amphibius]	XM_013346915.2	XM_013346915	612	0	PREDICTED: Microtus ochrogaster selenoprotein K (Selenok), transcript variant X2, mRNA	--	--	--	--	P59798	457	3.02e-56	Selenoprotein K OS=Rattus norvegicus OX=10116 GN=Selenok PE=3 SV=2	--	--	--	--	--	--	--	--	--	--	--
Cluster-4432.5581	14.8385449904013	0	5.87	0.0015655	0.27581	2429	--	--	--	--	--	OX465456.1	OX465456	1390	0	Chionomys nivalis genome assembly, chromosome: 8	--	--	--	--	--	--	--	--	PF06446//PF12924	Hepcidin//Copper-binding of amyloid precursor, CuBD	GO:0006879	intracellular iron ion homeostasis	GO:0046914	transition metal ion binding	GO:0005576	extracellular region	--	--	--
Cluster-4432.1617	0.160713579420589	9.21298538386939	-5.157	0.0016113	0.28003	612	AAA39388.1	AAA39388	133	3.38e-07	Kruppel-related protein, partial [Mus musculus]	XM_048459240.1	XM_048459240	587	0	PREDICTED: Myodes glareolus ZFP37 zinc finger protein (Zfp37), transcript variant X4, mRNA	K09228	KRAB	KRAB domain-containing zinc finger protein	http://www.genome.jp/dbget-bin/www_bget?ko:K09228	--	--	--	--	PF01096//PF07975//PF21225//PF00935//PF02148//PF05876//PF09416//PF01844//PF21816	Transcription factor S-II (TFIIS)//TFIIH C1-like domain//C2H2-type zinc finger//Ribosomal protein L44//Zn-finger in ubiquitin-hydrolases and other protein//Phage terminase large subunit gpA, ATPase domain//RNA helicase (UPF2 interacting domain)//HNH endonuclease//Zap1, C2H2 zinc finger 1	GO:0006412//GO:0006281//GO:0000184//GO:0006351//GO:0042254	translation//DNA repair//nuclear-transcribed mRNA catabolic process, nonsense-mediated decay//DNA-templated transcription//ribosome biogenesis	GO:0008270//GO:0005524//GO:0003676//GO:0003724//GO:0004519//GO:0016887//GO:0003735//GO:0003723	zinc ion binding//ATP binding//nucleic acid binding//RNA helicase activity//endonuclease activity//ATP hydrolysis activity//structural constituent of ribosome//RNA binding	GO:0005737//GO:0005840	cytoplasm//ribosome	--	--	--
Cluster-4432.18165	899.004309961737	130.702265420914	2.7684	0.0016111	0.28003	4965	XP_057607675.1	XP_057607675	7879	0.0	complement C4-like [Chionomys nivalis]	XM_057794427.1	XM_057794427	4331	0	PREDICTED: Chionomys nivalis complement C4 (LOC130890486), mRNA	K03989	C4	complement component 4	http://www.genome.jp/dbget-bin/www_bget?ko:K03989	P08649	7021	0.0	Complement C4 OS=Rattus norvegicus OX=10116 GN=C4 PE=1 SV=3	PF00207//PF01835//PF01821//PF13971//PF07677//PF07678	Alpha-2-macroglobulin family//MG2 domain//Anaphylotoxin-like domain//Meiosis-specific protein Mei4//A-macroglobulin receptor binding domain//A-macroglobulin TED domain	GO:0006310//GO:0042138	DNA recombination//meiotic DNA double-strand break formation	GO:0004866	endopeptidase inhibitor activity	GO:0005615//GO:0005576	extracellular space//extracellular region	--	--	--
Cluster-4432.10186	43.4247680448366	156.261421680321	-1.8311	0.0017122	0.28633	1419	XP_005355035.1	XP_005355035	934	6.51e-120	tyrosyl-DNA phosphodiesterase 2 [Microtus ochrogaster]	XM_005354978.3	XM_005354978	1068	0	PREDICTED: Microtus ochrogaster tyrosyl-DNA phosphodiesterase 2 (Tdp2), mRNA	K19619	TDP2	tyrosyl-DNA phosphodiesterase 2	http://www.genome.jp/dbget-bin/www_bget?ko:K19619	Q9JJX7	892	7.08e-116	Tyrosyl-DNA phosphodiesterase 2 OS=Mus musculus OX=10090 GN=Tdp2 PE=1 SV=1	PF03372//PF15150	Endonuclease/Exonuclease/phosphatase family//Phorbol-12-myristate-13-acetate-induced	GO:0006919//GO:0006915//GO:0006974//GO:0001836	activation of cysteine-type endopeptidase activity involved in apoptotic process//apoptotic process//DNA damage response//release of cytochrome c from mitochondria	GO:0003824	catalytic activity	--	--	--	--	--
Cluster-4432.2388	27.7110139931341	0.249805852799624	5.8572	0.0016944	0.28633	3331	XP_050010790.1	XP_050010790	3732	0.0	B-cell lymphoma/leukemia 11B [Microtus fortis]	XM_005343529.2	XM_005343529	3171	0	PREDICTED: Microtus ochrogaster B cell CLL/lymphoma 11B (Bcl11b), transcript variant X3, mRNA	K22046	BCL11B	B-cell lymphoma/leukemia 11B	http://www.genome.jp/dbget-bin/www_bget?ko:K22046	Q9C0K0	3402	0.0	B-cell lymphoma/leukemia 11B OS=Homo sapiens OX=9606 GN=BCL11B PE=1 SV=1	--	--	--	--	--	--	--	--	--	--	zf-C2H2
Cluster-4432.2821	35.950923968636	1.26775934891	4.6087	0.0016616	0.28633	1544	XP_048298151.1	XP_048298151	1508	1.08e-206	T-cell surface antigen CD2 [Myodes glareolus]	XM_048442194.1	XM_048442194	1420	0	PREDICTED: Myodes glareolus CD2 molecule (Cd2), mRNA	K06449	CD2	T-cell surface glycoprotein CD2	http://www.genome.jp/dbget-bin/www_bget?ko:K06449	P08921	974	4.83e-128	T-cell surface antigen CD2 OS=Rattus norvegicus OX=10116 GN=Cd2 PE=1 SV=2	PF14991//PF05790	Protein melan-A//Immunoglobulin C2-set domain	GO:0007155	cell adhesion	--	--	GO:0016020//GO:0042470	membrane//melanosome	--	--	--
Cluster-4432.3271	14.1007791428173	0	5.7944	0.0016843	0.28633	1335	XP_048277822.1	XP_048277822	1926	1.22e-267	protein associated with UVRAG as autophagy enhancer isoform X3 [Myodes glareolus]	XM_048421860.1	XM_048421860	1165	0	PREDICTED: Myodes glareolus rubicon like autophagy enhancer (Rubcnl), transcript variant X1, mRNA	K25948	RUBCNL	protein associated with UVRAG as autophagy enhancer	http://www.genome.jp/dbget-bin/www_bget?ko:K25948	Q3TD16	1106	9.40e-145	Protein associated with UVRAG as autophagy enhancer OS=Mus musculus OX=10090 GN=Rubcnl PE=1 SV=2	--	--	--	--	--	--	--	--	--	--	--
Cluster-4432.5271	40.1356227011141	4.03435381461774	3.1049	0.0017083	0.28633	3912	XP_048295219.1	XP_048295219	2988	0.0	ETS-related transcription factor Elf-4 [Myodes glareolus]	XM_048439262.1	XM_048439262	3537	0	PREDICTED: Myodes glareolus E74 like ETS transcription factor 4 (Elf4), mRNA	K09428	ELF1_2_4	E74-like factor 1/2/4	http://www.genome.jp/dbget-bin/www_bget?ko:K09428	Q9Z2U4	2395	0.0	ETS-related transcription factor Elf-4 OS=Mus musculus OX=10090 GN=Elf4 PE=1 SV=2	PF00178	Ets-domain	GO:0006355	regulation of DNA-templated transcription	GO:0003700//GO:0043565	DNA-binding transcription factor activity//sequence-specific DNA binding	GO:0005667	transcription regulator complex	KOG3804	Transcription factor NERF and related proteins, contain ETS domain	ETS
Cluster-4432.5576	57.9282472013851	2.15144487616462	4.5758	0.0016748	0.28633	494	BAA04204.1	BAA04204	608	2.94e-77	immunoglobulin light chain [Mus sp.]	BC028925.2	BC028925	260	5.80304e-131	Mus musculus cDNA clone MGC:25820 IMAGE:4164906, complete cds	--	--	--	--	P01631	454	6.26e-58	Ig kappa chain V-II region 26-10 OS=Mus musculus OX=10090 PE=1 SV=1	--	--	--	--	--	--	--	--	--	--	--
Cluster-4432.9356	66.6121568879823	15.1232762624141	2.0579	0.0017135	0.28633	3027	XP_048287376.1	XP_048287376	3433	0.0	inverted formin-2 isoform X3 [Myodes glareolus]	XM_048431419.1	XM_048431419	2850	0	PREDICTED: Myodes glareolus inverted formin 2 (Inf2), transcript variant X5, mRNA	K23958	INF2	inverted formin-2	http://www.genome.jp/dbget-bin/www_bget?ko:K23958	Q0GNC1	3144	0.0	Inverted formin-2 OS=Mus musculus OX=10090 GN=Inf2 PE=1 SV=1	PF08602//PF02205	Mgr1-like, i-AAA protease complex subunit//WH2 motif	--	--	GO:0003779	actin binding	GO:0005743	mitochondrial inner membrane	KOG1922	Rho GTPase effector BNI1 and related formins	--
Cluster-4432.15946	335.303387134538	2144.7586979153	-2.6766	0.0017466	0.28779	610	XP_041522345.1	XP_041522345	754	3.67e-100	hemoglobin subunit beta [Microtus oregoni] >XP_041523099.1 hemoglobin subunit beta [Microtus oregoni] >AYL99725.1 beta-globin, partial [Myodes glareolus] >QJF11773.1 hemoglobin [Lasiopodomys brandtii] >AYL99726.1 beta-globin, partial [Myodes glareolus] >AYL99727.1 beta-globin, partial [Myodes glareolus] >AYL99728.1 beta-globin, partial [Myodes glareolus]	XM_048429448.1	XM_048429448	567	0	PREDICTED: Myodes glareolus hemoglobin subunit beta (LOC125397197), mRNA	--	--	--	--	B3EWE4	731	5.49e-99	Hemoglobin subunit beta OS=Microtus pennsylvanicus OX=10058 PE=1 SV=1	PF00042	Globin	--	--	GO:0020037	heme binding	--	--	--	--	--
Cluster-4432.2244	20.9716921365852	1.13349138005425	3.8781	0.001737	0.28779	1805	XP_048285931.1	XP_048285931	2736	0.0	disks large-associated protein 5 [Myodes glareolus]	XM_048429974.1	XM_048429974	1661	0	PREDICTED: Myodes glareolus DLG associated protein 5 (Dlgap5), mRNA	K16804	DLGAP5, DLG7	disks large-associated protein 5	http://www.genome.jp/dbget-bin/www_bget?ko:K16804	Q8K4R9	1582	7.10e-212	Disks large-associated protein 5 OS=Mus musculus OX=10090 GN=Dlgap5 PE=1 SV=2	PF07836//PF03359	DmpG-like communication domain//Guanylate-kinase-associated protein (GKAP) protein	GO:0023052//GO:0019439	signaling//aromatic compound catabolic process	GO:0016833	oxo-acid-lyase activity	--	--	--	--	--
Cluster-4432.8339	62.5525439514898	5.26465299370398	3.3875	0.0017601	0.28779	3837	XP_048314619.1	XP_048314619	4139	0.0	EH domain-binding protein 1-like protein 1 isoform X4 [Myodes glareolus]	XM_048458662.1	XM_048458662	3586	0	PREDICTED: Myodes glareolus EH domain binding protein 1 like 1 (Ehbp1l1), transcript variant X5, mRNA	K25573	EHBP1L1	EH domain-binding protein 1-like protein 1	http://www.genome.jp/dbget-bin/www_bget?ko:K25573	Q99MS7	2939	0.0	EH domain-binding protein 1-like protein 1 OS=Mus musculus OX=10090 GN=Ehbp1l1 PE=1 SV=1	--	--	--	--	--	--	--	--	--	--	--
Cluster-4432.8667	103.499701310789	8.49721349524074	3.57	0.0017509	0.28779	1642	--	--	--	--	--	XM_038349981.1	XM_038349981	1111	0	PREDICTED: Arvicola amphibius deoxyribonuclease 1 like 3 (Dnase1l3), mRNA	--	--	--	--	--	--	--	--	--	--	--	--	--	--	--	--	--	--	--
Cluster-4432.20327	44.9838175197718	3.18812845718688	3.6901	0.0017872	0.29001	5325	XP_048298868.1	XP_048298868	3263	0.0	CD180 antigen isoform X1 [Myodes glareolus]	XM_050160477.1	XM_050160477	4014	0	PREDICTED: Microtus fortis CD180 molecule (Cd180), mRNA	K06555	CD180	CD180 antigen	http://www.genome.jp/dbget-bin/www_bget?ko:K06555	Q62192	2811	0.0	CD180 antigen OS=Mus musculus OX=10090 GN=Cd180 PE=1 SV=2	PF15750//PF00560//PF13855//PF13516//PF07945	Ubiquitin-binding zinc-finger//Leucine Rich Repeat//Leucine rich repeat//Leucine Rich repeat//Janus-atracotoxin	--	--	GO:0005515//GO:0043130	protein binding//ubiquitin binding	GO:0005576	extracellular region	KOG0619	FOG: Leucine rich repeat	--
Cluster-4432.4400	18.5023197295358	0.633879674455	4.5024	0.0017927	0.29001	2137	--	--	--	--	--	XM_048459579.1	XM_048459579	1801	0	PREDICTED: Myodes glareolus AT-rich interaction domain 3A (Arid3a), transcript variant X3, mRNA	--	--	--	--	--	--	--	--	--	--	--	--	--	--	--	--	--	--	--
Cluster-4432.9192	143.231814569507	20.5888452914987	2.779	0.0018089	0.29108	816	XP_049988259.1	XP_049988259	993	9.25e-134	rano class II histocompatibility antigen, B-1 beta chain-like isoform X2 [Microtus fortis]	XM_050132302.1	XM_050132302	470	0	PREDICTED: Microtus fortis rano class II histocompatibility antigen, B-1 beta chain-like (LOC126494854), transcript variant X2, mRNA	K06752	MHC2	MHC class II antigen	http://www.genome.jp/dbget-bin/www_bget?ko:K06752	P29826	933	8.02e-127	Rano class II histocompatibility antigen, B-1 beta chain OS=Rattus norvegicus OX=10116 GN=RT1-Bb PE=1 SV=1	--	--	--	--	--	--	--	--	--	--	--
Cluster-4432.12247	170.452185077035	44.8216558270146	1.9134	0.0018691	0.29919	3296	XP_057626289.1	XP_057626289	4311	0.0	DNA replication licensing factor MCM2 [Chionomys nivalis] >XP_057626297.1 DNA replication licensing factor MCM2 [Chionomys nivalis]	XM_048416516.1	XM_048416516	3067	0	PREDICTED: Myodes glareolus minichromosome maintenance complex component 2 (Mcm2), mRNA	K02540	MCM2	DNA replication licensing factor MCM2	http://www.genome.jp/dbget-bin/www_bget?ko:K02540	P97310	4235	0.0	DNA replication licensing factor MCM2 OS=Mus musculus OX=10090 GN=Mcm2 PE=1 SV=3	PF07726//PF01078//PF14532//PF00158//PF07728//PF00493//PF12619//PF00004	ATPase family associated with various cellular activities (AAA)//Magnesium chelatase, subunit ChlI//Sigma-54 interaction domain//Sigma-54 interaction domain//AAA domain (dynein-related subfamily)//MCM P-loop domain//Mini-chromosome maintenance protein 2//ATPase family associated with various cellular activities (AAA)	GO:0006270//GO:0032508//GO:0006355//GO:1905775	DNA replication initiation//DNA duplex unwinding//regulation of DNA-templated transcription//negative regulation of DNA helicase activity	GO:0008134//GO:0005524//GO:0016887//GO:0003677	transcription factor binding//ATP binding//ATP hydrolysis activity//DNA binding	GO:0005667//GO:0042555//GO:0005634	transcription regulator complex//MCM complex//nucleus	KOG0477	DNA replication licensing factor, MCM2 component	--
Cluster-4432.6827	20.8768577261492	1.38329723285387	3.5773	0.0019355	0.30818	616	XP_044926953.1	XP_044926953	169	1.87e-11	transcription initiation factor TFIID subunit 10-like [Mustela putorius furo]	XR_007232997.1	XR_007232997	111	4.95292e-48	PREDICTED: Myodes glareolus zinc finger protein 14 (LOC125403514), transcript variant X8, misc_RNA	K03134	TAF10	transcription initiation factor TFIID subunit 10	http://www.genome.jp/dbget-bin/www_bget?ko:K03134	Q8K0H5	164	8.88e-13	Transcription initiation factor TFIID subunit 10 OS=Mus musculus OX=10090 GN=Taf10 PE=1 SV=1	PF03540	Transcription initiation factor TFIID 23-30kDa subunit	GO:0006352	DNA-templated transcription initiation	--	--	GO:0005634	nucleus	--	--	--
Cluster-4432.15414	33.9236789833142	163.0559546634	-2.2611	0.0019769	0.31315	583	XP_050012331.1	XP_050012331	414	2.94e-49	sodium/potassium-transporting ATPase subunit gamma isoform X1 [Microtus fortis]	XM_048417240.1	XM_048417240	512	0	PREDICTED: Myodes glareolus FXYD domain containing ion transport regulator 2 (Fxyd2), transcript variant X1, mRNA	K01538	FXYD2, ATP1G1	sodium/potassium-transporting ATPase subunit gamma (FXYD domain-containing ion transport regulator 2)	http://www.genome.jp/dbget-bin/www_bget?ko:K01538	Q04679	290	3.48e-33	Sodium/potassium-transporting ATPase subunit gamma OS=Rattus norvegicus OX=10116 GN=Fxyd2 PE=2 SV=2	PF02038	ATP1G1/PLM/MAT8 family	GO:0043269	regulation of monoatomic ion transport	GO:0099106	ion channel regulator activity	GO:0016020	membrane	--	--	--
Cluster-4432.1785	12.8278997537986	0	5.6608	0.0019934	0.31412	1612	--	--	--	--	--	OX465456.1	OX465456	1145	0	Chionomys nivalis genome assembly, chromosome: 8	--	--	--	--	--	--	--	--	PF06375//PF08492//PF04277	AP-3 complex subunit delta-1//SRP72 RNA-binding domain//Oxaloacetate decarboxylase, gamma chain	GO:0015031//GO:0006614//GO:0036376//GO:0006814	protein transport//SRP-dependent cotranslational protein targeting to membrane//sodium ion export across plasma membrane//sodium ion transport	GO:0008312//GO:0015081	7S RNA binding//sodium ion transmembrane transporter activity	GO:0048500//GO:0030123//GO:0016020	signal recognition particle//AP-3 adaptor complex//membrane	--	--	--
Cluster-4432.19556	321.912996022624	103.16713050056	1.6268	0.002006	0.31447	4533	XP_048291220.1	XP_048291220	6381	0.0	pro-interleukin-16 isoform X1 [Myodes glareolus]	XM_048435263.1	XM_048435263	4104	0	PREDICTED: Myodes glareolus interleukin 16 (Il16), transcript variant X1, mRNA	K22628	IL16	interleukin 16	http://www.genome.jp/dbget-bin/www_bget?ko:K22628	O54824	5648	0.0	Pro-interleukin-16 OS=Mus musculus OX=10090 GN=Il16 PE=1 SV=3	PF13180//PF00595	PDZ domain//PDZ domain	--	--	GO:0005515	protein binding	--	--	KOG3528	FOG: PDZ domain	--
Cluster-4432.13951	5.84691097762145	47.8789294094379	-2.9983	0.002023	0.31552	569	XP_048275909.1	XP_048275909	850	3.83e-114	uncharacterized protein LOC125390810 isoform X2 [Myodes glareolus]	XM_048419953.1	XM_048419953	523	0	PREDICTED: Myodes glareolus C-C motif chemokine 27-like (LOC125390810), transcript variant X4, mRNA	K16598	CCL27	C-C motif chemokine 27	http://www.genome.jp/dbget-bin/www_bget?ko:K16598	Q9Z1X0	422	1.44e-52	C-C motif chemokine 27 OS=Mus musculus OX=10090 GN=Ccl27 PE=2 SV=2	--	--	--	--	--	--	--	--	--	--	--
Cluster-4432.20338	114.963620807049	18.7360960855527	2.5557	0.0020383	0.31558	3580	XP_048287969.1	XP_048287969	3063	0.0	formin-binding protein 1 isoform X5 [Myodes glareolus]	XM_048432012.1	XM_048432012	3197	0	PREDICTED: Myodes glareolus formin binding protein 1 (Fnbp1), transcript variant X5, mRNA	K20121	FNBP1	formin-binding protein 1	http://www.genome.jp/dbget-bin/www_bget?ko:K20121	Q96RU3	2846	0.0	Formin-binding protein 1 OS=Homo sapiens OX=9606 GN=FNBP1 PE=1 SV=2	PF02185//PF00435//PF00018//PF14604//PF02601//PF07653	Hr1 repeat//Spectrin repeat//SH3 domain//Variant SH3 domain//Exonuclease VII, large subunit//Variant SH3 domain	GO:0006308//GO:0007165	DNA catabolic process//signal transduction	GO:0008855//GO:0005515	exodeoxyribonuclease VII activity//protein binding	GO:0009318	exodeoxyribonuclease VII complex	KOG3565	Cdc42-interacting protein CIP4	--
Cluster-4432.4527	104.047401703353	13.6361993560021	2.8578	0.0020441	0.31558	3199	XP_048308408.1	XP_048308408	4092	0.0	DNA replication licensing factor MCM4 [Myodes glareolus]	XM_048452451.1	XM_048452451	3124	0	PREDICTED: Myodes glareolus minichromosome maintenance complex component 4 (Mcm4), mRNA	K02212	MCM4, CDC54	DNA replication licensing factor MCM4	http://www.genome.jp/dbget-bin/www_bget?ko:K02212	P49717	3995	0.0	DNA replication licensing factor MCM4 OS=Mus musculus OX=10090 GN=Mcm4 PE=1 SV=1	PF00004//PF00158//PF07728//PF00493//PF03355//PF00060//PF07726//PF01078	ATPase family associated with various cellular activities (AAA)//Sigma-54 interaction domain//AAA domain (dynein-related subfamily)//MCM P-loop domain//Viral Trans-Activator Protein//Ligand-gated ion channel//ATPase family associated with various cellular activities (AAA)//Magnesium chelatase, subunit ChlI	GO:0006811//GO:0032508//GO:0006355	monoatomic ion transport//DNA duplex unwinding//regulation of DNA-templated transcription	GO:0008134//GO:0005524//GO:0015276//GO:0016887//GO:0003677	transcription factor binding//ATP binding//ligand-gated monoatomic ion channel activity//ATP hydrolysis activity//DNA binding	GO:0005667//GO:0016020	transcription regulator complex//membrane	KOG0478	DNA replication licensing factor, MCM4 component	--
Cluster-4432.12152	0	9.29900680832172	-6.2191	0.0020983	0.32231	1023	--	--	--	--	--	--	--	--	--	--	--	--	--	--	--	--	--	--	--	--	--	--	--	--	--	--	--	--	--
Cluster-4432.3714	40.3514898509378	3.03513040341925	3.5439	0.0021466	0.32807	2118	XP_048271264.1	XP_048271264	1291	5.63e-168	LOW QUALITY PROTEIN: transforming acidic coiled-coil-containing protein 3 [Myodes glareolus]	XM_050141156.1	XM_050141156	670	0	PREDICTED: Microtus fortis transforming acidic coiled-coil containing protein 3 (Tacc3), transcript variant X3, mRNA	K14283	TACC3, maskin	transforming acidic coiled-coil-containing protein 3	http://www.genome.jp/dbget-bin/www_bget?ko:K14283	Q9JJ11	927	1.39e-114	Transforming acidic coiled-coil-containing protein 3 OS=Mus musculus OX=10090 GN=Tacc3 PE=1 SV=1	PF06273//PF09769//PF11744//PF06156//PF07851//PF02601//PF08702//PF05615	Plant specific eukaryotic initiation factor 4B//Apolipoprotein O//Aluminium activated malate transporter//Initiation control protein YabA//TMPIT-like protein//Exonuclease VII, large subunit//Fibrinogen alpha/beta chain family//Tho complex subunit 7	GO:0006260//GO:0030168//GO:0015743//GO:0007165//GO:0051258//GO:0042407//GO:0006446//GO:0006397//GO:0006308	DNA replication//platelet activation//malate transport//signal transduction//protein polymerization//cristae formation//regulation of translational initiation//mRNA processing//DNA catabolic process	GO:0008855//GO:0003743//GO:0005102	exodeoxyribonuclease VII activity//translation initiation factor activity//signaling receptor binding	GO:0009318//GO:0016020//GO:0061617//GO:0005577//GO:0005840//GO:0000445	exodeoxyribonuclease VII complex//membrane//MICOS complex//fibrinogen complex//ribosome//THO complex part of transcription export complex	--	--	--
Cluster-4432.17206	4.53644143451567	63.8537877949872	-3.7815	0.0021683	0.32973	985	EDL40873.1	EDL40873	171	6.79e-12	mCG1043924, partial [Mus musculus]	XR_007233345.1	XR_007233345	476	0	PREDICTED: Myodes glareolus uncharacterized LOC125404716 (LOC125404716), ncRNA	K10839	RAD23, HR23	UV excision repair protein RAD23	http://www.genome.jp/dbget-bin/www_bget?ko:K10839	--	--	--	--	--	--	--	--	--	--	--	--	--	--	--
Cluster-4432.13058	26.77389258816	1.51756520170962	3.8987	0.0022037	0.33344	1838	KAH0520905.1	KAH0520905	291	4.29e-24	Zinc finger protein 36, C3H1 type-like 1 [Microtus ochrogaster]	OX465458.1	OX465458	1445	0	Chionomys nivalis genome assembly, chromosome: 10	K18753	ZFP36L	butyrate response factor	http://www.genome.jp/dbget-bin/www_bget?ko:K18753	--	--	--	--	--	--	--	--	--	--	--	--	--	--	--
Cluster-4432.11423	12.6344714673733	0.249805852799624	4.7186	0.0022329	0.33618	1325	XP_005362593.1	XP_005362593	1042	5.14e-135	macrophage scavenger receptor types I and II [Microtus ochrogaster]	XM_038327481.1	XM_038327481	1101	0	PREDICTED: Arvicola amphibius macrophage scavenger receptor 1 (Msr1), transcript variant X3, mRNA	K06558	MSR1, CD204	macrophage scavenger receptor 1	http://www.genome.jp/dbget-bin/www_bget?ko:K06558	Q05585	698	4.47e-86	Macrophage scavenger receptor types I and II OS=Oryctolagus cuniculus OX=9986 GN=MSR1 PE=2 SV=1	PF03462//PF14942//PF04906//PF01496//PF04632//PF03523//PF06009//PF08653//PF00435	PCRF domain//Organelle biogenesis, Muted-like protein//Tweety//V-type ATPase 116kDa subunit family//Fusaric acid resistance protein family//Macrophage scavenger receptor//Laminin Domain II//DASH complex subunit Dam1//Spectrin repeat	GO:1902600//GO:0007155//GO:0008608//GO:0007165//GO:0006898//GO:0006415//GO:0006119//GO:0055085	proton transmembrane transport//cell adhesion//attachment of spindle microtubules to kinetochore//signal transduction//receptor-mediated endocytosis//translational termination//oxidative phosphorylation//transmembrane transport	GO:0005515//GO:0022857//GO:0046961//GO:0005044	protein binding//transmembrane transporter activity//proton-transporting ATPase activity, rotational mechanism//scavenger receptor activity	GO:0005886//GO:0033179//GO:0031083//GO:0042729//GO:0016020//GO:0030133//GO:0072686	plasma membrane//proton-transporting V-type ATPase, V0 domain//BLOC-1 complex//DASH complex//membrane//transport vesicle//mitotic spindle	--	--	--
Cluster-4432.14159	6.6879919093459	78.651051318923	-3.5324	0.002248	0.33622	1368	GKT37215.1	GKT37215	540	7.96e-63	hypothetical protein ADUPG1_003279 [Aduncisulcus paluster]	CU179746.6	CU179746	1013	0	Zebrafish DNA sequence from clone RP71-42C1, complete sequence	--	--	--	--	--	--	--	--	--	--	--	--	--	--	--	--	--	--	--
Cluster-4432.19031	0	7.75128187410493	-5.8952	0.0022552	0.33622	600	--	--	--	--	--	OX465457.1	OX465457	242	7.24793e-121	Chionomys nivalis genome assembly, chromosome: 9	--	--	--	--	--	--	--	--	--	--	--	--	--	--	--	--	--	--	--
Cluster-4432.6411	102.496687775012	12.3903274664766	2.9554	0.0022801	0.33827	3807	XP_048272300.1	XP_048272300	2689	0.0	EH domain-containing protein 3 [Myodes glareolus]	XM_048416343.1	XM_048416343	3348	0	PREDICTED: Myodes glareolus EH domain containing 3 (Ehd3), mRNA	K12476	EHD3	EH domain-containing protein 3	http://www.genome.jp/dbget-bin/www_bget?ko:K12476	Q9QXY6	2680	0.0	EH domain-containing protein 3 OS=Mus musculus OX=10090 GN=Ehd3 PE=1 SV=2	PF01926//PF12763//PF13202//PF04670//PF13401//PF13499//PF01924//PF00009//PF02367//PF04548//PF00036	50S ribosome-binding GTPase//Cytoskeletal-regulatory complex EF hand//EF hand//Gtr1/RagA G protein conserved region//AAA domain//EF-hand domain pair//Hydrogenase formation hypA family//Elongation factor Tu GTP binding domain//Threonylcarbamoyl adenosine biosynthesis protein TsaE//AIG1 family//EF hand	GO:0002949	tRNA threonylcarbamoyladenosine modification	GO:0005515//GO:0003924//GO:0005525//GO:0016887//GO:0005509//GO:0046872	protein binding//GTPase activity//GTP binding//ATP hydrolysis activity//calcium ion binding//metal ion binding	--	--	--	--	--
Cluster-4432.16446	409.90810862909	1794.58836873511	-2.1286	0.0023527	0.341	771	XP_048289697.1	XP_048289697	509	5.94e-62	coiled-coil-helix-coiled-coil-helix domain-containing protein 2 [Myodes glareolus]	XM_048433740.1	XM_048433740	712	0	PREDICTED: Myodes glareolus coiled-coil-helix-coiled-coil-helix domain containing 2 (Chchd2), mRNA	K22758	CHCHD2	coiled-coil-helix-coiled-coil-helix domain-containing protein 2	http://www.genome.jp/dbget-bin/www_bget?ko:K22758	Q9D1L0	439	1.09e-53	Coiled-coil-helix-coiled-coil-helix domain-containing protein 2 OS=Mus musculus OX=10090 GN=Chchd2 PE=2 SV=1	--	--	--	--	--	--	--	--	KOG4090	Uncharacterized conserved protein	--
Cluster-4432.17885	442.776284790335	123.040847176446	1.831	0.0023658	0.341	4984	XP_005352393.1	XP_005352393	1894	1.72e-249	acyl-CoA desaturase 2 [Microtus ochrogaster] >XP_041517423.1 stearoyl-CoA desaturase 2 [Microtus oregoni] >XP_050001702.1 stearoyl-CoA desaturase 2 isoform X1 [Microtus fortis]	XM_048439180.1	XM_048439180	4532	0	PREDICTED: Myodes glareolus stearoyl-CoA desaturase 2 (LOC125403640), mRNA	K00507	SCD, desC	stearoyl-CoA desaturase (Delta-9 desaturase)	http://www.genome.jp/dbget-bin/www_bget?ko:K00507	Q6P7B9	1856	3.75e-246	Stearoyl-CoA desaturase 2 OS=Rattus norvegicus OX=10116 GN=Scd2 PE=1 SV=1	PF00487	Fatty acid desaturase	GO:0006629	lipid metabolic process	--	--	--	--	KOG1600	Fatty acid desaturase	--
Cluster-4432.18309	63.0288345382525	8.56037562450251	2.9406	0.0023214	0.341	2183	XP_048307015.1	XP_048307015	2617	0.0	interferon regulatory factor 5 isoform X2 [Myodes glareolus]	XM_005365754.2	XM_005365754	1777	0	PREDICTED: Microtus ochrogaster interferon regulatory factor 5 (Irf5), transcript variant X3, mRNA	K09446	IRF5	interferon regulatory factor 5	http://www.genome.jp/dbget-bin/www_bget?ko:K09446	P56477	2435	0.0	Interferon regulatory factor 5 OS=Mus musculus OX=10090 GN=Irf5 PE=1 SV=1	PF00605//PF10401	Interferon regulatory factor transcription factor//Interferon-regulatory factor 3	GO:0006355	regulation of DNA-templated transcription	GO:0000976//GO:0003700	transcription cis-regulatory region binding//DNA-binding transcription factor activity	GO:0005667	transcription regulator complex	--	--	IRF
Cluster-4432.19076	12.3996294036608	124.044528360713	-3.3014	0.0023461	0.341	1350	XP_005346048.1	XP_005346048	1583	7.28e-219	complement C5-like isoform X1 [Microtus ochrogaster]	XM_050126771.1	XM_050126771	918	0	PREDICTED: Microtus fortis complement C5-like (LOC126491239), transcript variant X15, mRNA	--	--	--	--	P08650	820	3.10e-96	Complement C5 OS=Rattus norvegicus OX=10116 GN=C5 PE=1 SV=3	PF01835//PF01821	MG2 domain//Anaphylotoxin-like domain	--	--	GO:0004866	endopeptidase inhibitor activity	GO:0005576	extracellular region	--	--	--
Cluster-4432.19307	147.209345222443	30.5150884625398	2.2324	0.0023569	0.341	5396	XP_048312358.1	XP_048312358	3466	0.0	transforming acidic coiled-coil-containing protein 1 isoform X2 [Myodes glareolus]	XM_048456401.1	XM_048456401	4084	0	PREDICTED: Myodes glareolus transforming acidic coiled-coil containing protein 1 (Tacc1), transcript variant X2, mRNA	K14281	TACC1	transforming acidic coiled-coil-containing protein 1	http://www.genome.jp/dbget-bin/www_bget?ko:K14281	Q6Y685	2777	0.0	Transforming acidic coiled-coil-containing protein 1 OS=Mus musculus OX=10090 GN=Tacc1 PE=1 SV=1	PF03878	YIF1	GO:0006888	endoplasmic reticulum to Golgi vesicle-mediated transport	--	--	GO:0005789	endoplasmic reticulum membrane	--	--	--
Cluster-4432.2310	10.1110744332687	0	5.3171	0.0023263	0.341	1080	--	--	--	--	--	OX465456.1	OX465456	464	0	Chionomys nivalis genome assembly, chromosome: 8	--	--	--	--	--	--	--	--	--	--	--	--	--	--	--	--	--	--	--
Cluster-4432.14328	15.9135574390685	118.829203780497	-2.8936	0.0024358	0.34369	868	XP_042529004.1	XP_042529004	662	4.86e-85	uncharacterized protein C8orf88 homolog isoform X2 [Dipodomys spectabilis]	XM_048420397.1	XM_048420397	783	0	PREDICTED: Myodes glareolus chromosome unknown C8orf88 homolog (CUNH8orf88), mRNA	--	--	--	--	P0DMB2	593	4.87e-77	Uncharacterized protein C8orf88 OS=Homo sapiens OX=9606 GN=C8orf88 PE=4 SV=1	PF05456	Eukaryotic translation initiation factor 4E binding protein (EIF4EBP)	GO:0045947	negative regulation of translational initiation	GO:0008190	eukaryotic initiation factor 4E binding	--	--	--	--	--
Cluster-4432.16460	21.9293671537711	122.909290038061	-2.4679	0.0024076	0.34369	989	XP_016785535.2	XP_016785535	922	7.25e-122	tubulin polymerization-promoting protein family member 3 isoform X1 [Pan troglodytes]	XM_048437113.1	XM_048437113	977	0	PREDICTED: Myodes glareolus tubulin polymerization promoting protein family member 3 (Tppp3), transcript variant X1, mRNA	K25872	TPPP3	tubulin polymerization-promoting protein family member 3	http://www.genome.jp/dbget-bin/www_bget?ko:K25872	Q9CRB6	888	2.34e-120	Tubulin polymerization-promoting protein family member 3 OS=Mus musculus OX=10090 GN=Tppp3 PE=1 SV=1	PF05517	p25-alpha	GO:0046785	microtubule polymerization	GO:0015631	tubulin binding	GO:0045298	tubulin complex	KOG4070	Putative signal transduction protein p25	--
Cluster-4432.18859	81.0827029409479	7.05075413312511	3.3963	0.0024502	0.34369	3714	KAH0508508.1	KAH0508508	3887	0.0	Protein-methionine sulfoxide oxidase MICAL1 [Microtus ochrogaster]	XM_048424961.1	XM_048424961	2285	0	PREDICTED: Myodes glareolus microtubule associated monooxygenase, calponin and LIM domain containing 1 (Mical1), transcript variant X1, mRNA	K19947	MICAL	F-actin monooxygenase	http://www.genome.jp/dbget-bin/www_bget?ko:K19947	D3ZBP4	3501	0.0	[F-actin]-monooxygenase MICAL1 OS=Rattus norvegicus OX=10116 GN=Mical1 PE=1 SV=1	PF01266//PF07992//PF01494//PF00307	FAD dependent oxidoreductase//Pyridine nucleotide-disulphide oxidoreductase//FAD binding domain//Calponin homology (CH) domain	--	--	GO:0071949//GO:0005515//GO:0016491	FAD binding//protein binding//oxidoreductase activity	--	--	--	--	--
Cluster-4432.3207	58.3785708175931	7.55766627604095	3.0009	0.0024523	0.34369	2389	XP_048290080.1	XP_048290080	2729	0.0	tyrosine-protein kinase Fgr [Myodes glareolus] >XP_048290081.1 tyrosine-protein kinase Fgr [Myodes glareolus] >XP_048290082.1 tyrosine-protein kinase Fgr [Myodes glareolus] >XP_048290083.1 tyrosine-protein kinase Fgr [Myodes glareolus] >XP_048290084.1 tyrosine-protein kinase Fgr [Myodes glareolus] >XP_048290085.1 tyrosine-protein kinase Fgr [Myodes glareolus]	XM_048434123.1	XM_048434123	2229	0	PREDICTED: Myodes glareolus FGR proto-oncogene, Src family tyrosine kinase (Fgr), transcript variant X1, mRNA	K08891	FGR, SRC2	tyrosine-protein kinase Fgr	http://www.genome.jp/dbget-bin/www_bget?ko:K08891	Q6P6U0	2457	0.0	Tyrosine-protein kinase Fgr OS=Rattus norvegicus OX=10116 GN=Fgr PE=1 SV=1	PF00018//PF14604//PF07714//PF07653//PF00069	SH3 domain//Variant SH3 domain//Protein tyrosine and serine/threonine kinase//Variant SH3 domain//Protein kinase domain	GO:0006468	protein phosphorylation	GO:0004672//GO:0005524//GO:0005515	protein kinase activity//ATP binding//protein binding	--	--	--	--	--
Cluster-4432.9049	35.6448023394149	2.03590699222075	3.9701	0.00244	0.34369	3144	XP_048274527.1	XP_048274527	4013	0.0	arf-GAP with GTPase, ANK repeat and PH domain-containing protein 2 isoform X3 [Myodes glareolus]	XM_048418570.1	XM_048418570	3051	0	PREDICTED: Myodes glareolus ArfGAP with GTPase domain, ankyrin repeat and PH domain 2 (Agap2), transcript variant X3, mRNA	K17848	AGAP2	Arf-GAP with GTPase, ANK repeat and PH domain-containing protein 2	http://www.genome.jp/dbget-bin/www_bget?ko:K17848	Q3UHD9	3705	0.0	Arf-GAP with GTPase, ANK repeat and PH domain-containing protein 2 OS=Mus musculus OX=10090 GN=Agap2 PE=1 SV=1	PF13857//PF00023//PF13606//PF12796//PF13637//PF00071//PF01412	Ankyrin repeats (many copies)//Ankyrin repeat//Ankyrin repeat//Ankyrin repeats (3 copies)//Ankyrin repeats (many copies)//Ras family//Putative GTPase activating protein for Arf	--	--	GO:0005515//GO:0005096//GO:0003924//GO:0005525	protein binding//GTPase activator activity//GTPase activity//GTP binding	--	--	--	--	--
Cluster-5280.0	0.321427158841177	18.4288134319862	-5.4712	0.0024197	0.34369	479	XP_005356478.2	XP_005356478	400	5.25e-47	small EDRK-rich factor 1, partial [Microtus ochrogaster]	XM_005356421.2	XM_005356421	432	0	PREDICTED: Microtus ochrogaster small EDRK-rich factor 1A (Serf1a), partial mRNA	--	--	--	--	O88892	256	1.41e-28	Small EDRK-rich factor 1 OS=Mus musculus OX=10090 GN=Serf1 PE=1 SV=1	--	--	--	--	--	--	--	--	--	--	--
Cluster-4432.9237	160.610036828049	17.211559009317	3.1604	0.002466	0.34402	3954	XP_048305667.1	XP_048305667	5670	0.0	nck-associated protein 1-like [Myodes glareolus]	XM_048449710.1	XM_048449710	3524	0	PREDICTED: Myodes glareolus NCK associated protein 1 like (Nckap1l), mRNA	K05750	NCKAP1, NAP125	NCK-associated protein 1	http://www.genome.jp/dbget-bin/www_bget?ko:K05750	Q8K1X4	5515	0.0	Nck-associated protein 1-like OS=Mus musculus OX=10090 GN=Nckap1l PE=1 SV=1	--	--	--	--	--	--	--	--	KOG1917	Membrane-associated hematopoietic protein	--
Cluster-4432.22268	28.1946563102532	1.40202731776575	4.166	0.0024903	0.34583	1481	XP_038169016.1	XP_038169016	1591	4.12e-220	sorting nexin-20 [Arvicola amphibius]	XM_005367042.3	XM_005367042	1289	0	PREDICTED: Microtus ochrogaster sorting nexin 20 (Snx20), mRNA	K17931	SNX20	sorting nexin-20	http://www.genome.jp/dbget-bin/www_bget?ko:K17931	Q5BK61	1399	2.84e-193	Sorting nexin-20 OS=Rattus norvegicus OX=10116 GN=Snx20 PE=1 SV=1	PF00787	PX domain	--	--	GO:0035091	phosphatidylinositol binding	--	--	--	--	--
Cluster-4432.1373	19.8749860955385	0.999223411198495	3.8795	0.0025452	0.34856	1404	EDL24456.1	EDL24456	147	3.80e-08	mCG147832 [Mus musculus]	XM_013354127.2	XM_013354127	1071	0	PREDICTED: Microtus ochrogaster ADAM metallopeptidase domain 19 (Adam19), mRNA	--	--	--	--	--	--	--	--	--	--	--	--	--	--	--	--	--	--	--
Cluster-4432.18634	56.6141724316573	6.07374674410156	3.1329	0.002548	0.34856	2894	XP_049992595.1	XP_049992595	2784	0.0	RAS guanyl-releasing protein 2 isoform X1 [Microtus fortis]	XM_048457976.1	XM_048457976	1489	0	PREDICTED: Myodes glareolus RAS guanyl releasing protein 2 (Rasgrp2), transcript variant X5, mRNA	K12361	RASGRP2	RAS guanyl-releasing protein 2	http://www.genome.jp/dbget-bin/www_bget?ko:K12361	P0C643	2747	0.0	RAS guanyl-releasing protein 2 OS=Rattus norvegicus OX=10116 GN=Rasgrp2 PE=1 SV=1	PF13833//PF00617//PF00036//PF13405//PF13202//PF00404//PF10591//PF06357//PF13499	EF-hand domain pair//RasGEF domain//EF hand//EF-hand domain//EF hand//Dockerin type I domain//Secreted protein acidic and rich in cysteine Ca binding region//Omega-atracotoxin//EF-hand domain pair	GO:0005975//GO:0006952//GO:0006810//GO:0000272//GO:0007264//GO:0043087	carbohydrate metabolic process//defense response//transport//polysaccharide catabolic process//small GTPase-mediated signal transduction//regulation of GTPase activity	GO:0004553//GO:0019855//GO:0005085//GO:0005509	hydrolase activity, hydrolyzing O-glycosyl compounds//calcium channel inhibitor activity//guanyl-nucleotide exchange factor activity//calcium ion binding	GO:0005576	extracellular region	KOG3417	Ras1 guanine nucleotide exchange factor	--
Cluster-4432.4663	25.8811090737232	2.03590699222075	3.4937	0.0025558	0.34856	2094	XP_048310926.1	XP_048310926	2566	0.0	kinesin-like protein KIF22 [Myodes glareolus]	XM_048454969.1	XM_048454969	1542	0	PREDICTED: Myodes glareolus kinesin family member 22 (Kif22), mRNA	K10403	KIF22	kinesin family member 22	http://www.genome.jp/dbget-bin/www_bget?ko:K10403	Q5I0E8	2178	7.57e-303	Kinesin-like protein KIF22 OS=Rattus norvegicus OX=10116 GN=Kif22 PE=2 SV=1	PF00633//PF00225//PF16796	Helix-hairpin-helix motif//Kinesin motor domain//Microtubule binding	GO:0007017//GO:0007018	microtubule-based process//microtubule-based movement	GO:0003677//GO:0003777//GO:0005524//GO:0008017	DNA binding//microtubule motor activity//ATP binding//microtubule binding	GO:0045298//GO:0005874	tubulin complex//microtubule	KOG0242	Kinesin-like protein	--
Cluster-4432.5172	27.4237260006894	0.633879674455	5.067	0.0025242	0.34856	332	KAH0502433.1	KAH0502433	498	2.85e-61	Ig heavy chain V region IR2 [Microtus ochrogaster]	OX465458.1	OX465458	190	3.06809e-92	Chionomys nivalis genome assembly, chromosome: 10	K06856	IGH	immunoglobulin heavy chain	http://www.genome.jp/dbget-bin/www_bget?ko:K06856	A0A0B4J1V6	360	1.90e-44	Immunoglobulin heavy variable 3-73 OS=Homo sapiens OX=9606 GN=IGHV3-73 PE=3 SV=1	--	--	--	--	--	--	--	--	--	--	--
Cluster-4432.14101	26.1785205958421	130.152359370653	-2.2969	0.0025705	0.349	584	XP_048283829.1	XP_048283829	685	5.99e-90	bolA-like protein 1 [Myodes glareolus] >XP_048283830.1 bolA-like protein 1 [Myodes glareolus]	XM_048427872.1	XM_048427872	543	0	PREDICTED: Myodes glareolus bolA family member 1 (Bola1), transcript variant X1, mRNA	K22066	BOLA1	BolA-like protein 1	http://www.genome.jp/dbget-bin/www_bget?ko:K22066	Q9D8S9	626	2.82e-83	BolA-like protein 1 OS=Mus musculus OX=10090 GN=Bola1 PE=1 SV=1	PF00438	S-adenosylmethionine synthetase, N-terminal domain	GO:0006555//GO:0006556	methionine metabolic process//S-adenosylmethionine biosynthetic process	GO:0004478	methionine adenosyltransferase activity	--	--	KOG2313	Stress-induced protein UVI31+	--
Cluster-4432.14873	1452.3273022542	252.151065652071	2.5278	0.0026062	0.35072	2547	XP_048275195.1	XP_048275195	707	3.98e-83	HLA class II histocompatibility antigen gamma chain isoform X1 [Myodes glareolus]	OX465462.1	OX465462	668	0	Chionomys nivalis genome assembly, chromosome: 14	K06505	CD74, DHLAG	CD74 antigen	http://www.genome.jp/dbget-bin/www_bget?ko:K06505	P04441	652	1.81e-77	H-2 class II histocompatibility antigen gamma chain OS=Mus musculus OX=10090 GN=Cd74 PE=1 SV=3	PF08831//PF09307	Class II MHC-associated invariant chain trimerisation domain//CLIP, MHC2 interacting	GO:0007165//GO:0019882//GO:0006955//GO:0006886	signal transduction//antigen processing and presentation//immune response//intracellular protein transport	GO:0042289	MHC class II protein binding	GO:0016020//GO:0042613	membrane//MHC class II protein complex	--	--	--
Cluster-4432.3292	238.919712143802	3.15066828736312	6.1503	0.0025984	0.35072	488	XP_052575530.1	XP_052575530	616	1.95e-78	immunoglobulin kappa light chain-like [Peromyscus californicus insignis]	FQ228224.1	FQ228224	232	2.10399e-115	Rattus norvegicus TL0AEA10YA21 mRNA sequence	--	--	--	--	P06312	425	1.93e-53	Immunoglobulin kappa variable 4-1 OS=Homo sapiens OX=9606 GN=IGKV4-1 PE=1 SV=1	--	--	--	--	--	--	--	--	--	--	--
Cluster-4432.10452	45.3954350003635	2.01717690730887	4.2855	0.0026447	0.35373	3777	XP_048310807.1	XP_048310807	2812	0.0	interleukin-2 receptor subunit beta [Myodes glareolus] >XP_048310808.1 interleukin-2 receptor subunit beta [Myodes glareolus] >XP_048310809.1 interleukin-2 receptor subunit beta [Myodes glareolus]	XM_048454850.1	XM_048454850	2416	0	PREDICTED: Myodes glareolus interleukin 2 receptor subunit beta (Il2rb), transcript variant X1, mRNA	K05069	IL2RB, CD122	interleukin 2 receptor beta	http://www.genome.jp/dbget-bin/www_bget?ko:K05069	P16297	2092	2.14e-283	Interleukin-2 receptor subunit beta OS=Mus musculus OX=10090 GN=Il2rb PE=1 SV=1	PF16656//PF00041	Purple acid Phosphatase, N-terminal domain//Fibronectin type III domain	GO:0019497//GO:0006771	hexachlorocyclohexane metabolic process//riboflavin metabolic process	GO:0005515//GO:0046872//GO:0003993	protein binding//metal ion binding//acid phosphatase activity	--	--	--	--	--
Cluster-4432.3250	20.4268296259849	1.80831716159607	3.8384	0.0026519	0.35373	1174	--	--	--	--	--	OX465461.1	OX465461	779	0	Chionomys nivalis genome assembly, chromosome: 13	--	--	--	--	--	--	--	--	--	--	--	--	--	--	--	--	--	--	--
Cluster-4432.14714	13.7725912857072	107.116859470034	-2.9433	0.0026848	0.35656	979	XP_048304036.1	XP_048304036	1167	8.23e-160	phosphatidylethanolamine N-methyltransferase isoform X1 [Myodes glareolus]	XM_048448079.1	XM_048448079	920	0	PREDICTED: Myodes glareolus phosphatidylethanolamine N-methyltransferase (Pemt), transcript variant X1, mRNA	K00551	PEMT	phosphatidylethanolamine/phosphatidyl-N-methylethanolamine N-methyltransferase	http://www.genome.jp/dbget-bin/www_bget?ko:K00551	Q08388	970	1.53e-132	Phosphatidylethanolamine N-methyltransferase OS=Rattus norvegicus OX=10116 GN=Pemt PE=1 SV=2	--	--	--	--	--	--	--	--	KOG4142	Phospholipid methyltransferase	--
Cluster-4432.3386	17.0216812288884	0.249805852799624	5.1557	0.0027065	0.35789	1338	XP_048304866.1	XP_048304866	1482	4.66e-204	SLAM family member 5 isoform X1 [Myodes glareolus]	XM_048448909.1	XM_048448909	1192	0	PREDICTED: Myodes glareolus CD84 molecule (Cd84), transcript variant X1, mRNA	K06511	CD84	CD84 antigen	http://www.genome.jp/dbget-bin/www_bget?ko:K06511	Q18PI6	1035	1.67e-138	SLAM family member 5 OS=Mus musculus OX=10090 GN=Cd84 PE=1 SV=1	PF02428	Potato type II proteinase inhibitor family	--	--	GO:0004867	serine-type endopeptidase inhibitor activity	--	--	--	--	--
Cluster-4432.6675	10.8596429988998	64.4664232830734	-2.523	0.0027598	0.36335	981	XP_048311219.1	XP_048311219	564	6.21e-70	uncharacterized protein C10orf143 homolog isoform X2 [Myodes glareolus]	XM_041666732.1	XM_041666732	480	0	PREDICTED: Microtus oregoni chromosome unknown C10orf143 homolog (CUNH10orf143), mRNA	--	--	--	--	Q9CX25	471	3.33e-58	Uncharacterized protein C10orf143 homolog OS=Mus musculus OX=10090 PE=4 SV=1	--	--	--	--	--	--	--	--	--	--	--
Cluster-4432.23357	23.0245845777793	0.768147643310753	4.6932	0.0027895	0.36411	2914	XP_038194025.1	XP_038194025	3296	0.0	disintegrin and metalloproteinase domain-containing protein 21-like [Arvicola amphibius]	OX465458.1	OX465458	2004	0	Chionomys nivalis genome assembly, chromosome: 10	--	--	--	--	Q9UKJ8	901	5.61e-107	Disintegrin and metalloproteinase domain-containing protein 21 OS=Homo sapiens OX=9606 GN=ADAM21 PE=1 SV=2	PF19033	Intu longin-like domain 3	GO:0016192	vesicle-mediated transport	--	--	--	--	--	--	--
Cluster-4432.5729	115.500992235179	19.6829437420691	2.5211	0.0027863	0.36411	3823	XP_048299585.1	XP_048299585	1802	4.02e-240	CD44 antigen isoform X3 [Myodes glareolus]	XM_048443628.1	XM_048443628	3517	0	PREDICTED: Myodes glareolus CD44 molecule (Indian blood group) (Cd44), transcript variant X3, mRNA	K06256	CD44	CD44 antigen	http://www.genome.jp/dbget-bin/www_bget?ko:K06256	P20944	1498	6.11e-197	CD44 antigen OS=Cricetulus griseus OX=10029 GN=CD44 PE=2 SV=2	PF00193	Extracellular link domain	GO:0007155	cell adhesion	GO:0005540	hyaluronic acid binding	--	--	--	--	--
Cluster-4432.19403	100.603392931709	12.5058653504205	2.9147	0.0028027	0.36427	4613	XP_057630376.1	XP_057630376	3950	0.0	serine/threonine-protein kinase 10 [Chionomys nivalis]	XM_048436035.1	XM_048436035	4130	0	PREDICTED: Myodes glareolus serine/threonine kinase 10 (Stk10), mRNA	K08837	STK10, LOK	serine/threonine kinase 10	http://www.genome.jp/dbget-bin/www_bget?ko:K08837	O55098	3690	0.0	Serine/threonine-protein kinase 10 OS=Mus musculus OX=10090 GN=Stk10 PE=1 SV=2	PF12474//PF07714//PF00069	Polo kinase kinase//Protein tyrosine and serine/threonine kinase//Protein kinase domain	GO:0006468//GO:0016310//GO:0009069	protein phosphorylation//phosphorylation//serine family amino acid metabolic process	GO:0004672//GO:0004674//GO:0005524	protein kinase activity//protein serine/threonine kinase activity//ATP binding	--	--	KOG0579	Ste20-like serine/threonine protein kinase	--
Cluster-4432.18310	46.2954931256912	1.6331030856535	4.5877	0.0028375	0.36722	3051	KAH0501207.1	KAH0501207	532	1.40e-59	T-cell receptor beta chain V region A20.2.25 [Microtus ochrogaster]	AH003578.2	AH003578	612	0	Rattus norvegicus T-cell receptor beta-chain (Tcrb) gene, partial cds	K10785	TRBV	T-cell receptor beta chain V region	http://www.genome.jp/dbget-bin/www_bget?ko:K10785	A0A576	446	2.34e-50	T cell receptor beta variable 3-1 OS=Homo sapiens OX=9606 GN=TRBV3-1 PE=3 SV=1	--	--	--	--	--	--	--	--	--	--	--
Cluster-4432.11735	22.4602844364963	1.26775934891	3.917	0.002866	0.36933	1630	XP_048278016.1	XP_048278016	1764	4.60e-245	PDZ and LIM domain protein 2 isoform X2 [Myodes glareolus]	XM_048422059.1	XM_048422059	1359	0	PREDICTED: Myodes glareolus PDZ and LIM domain 2 (Pdlim2), transcript variant X4, mRNA	K23353	PDLIM1_2_3_4	PDZ and LIM domain protein 1/2/3/4	http://www.genome.jp/dbget-bin/www_bget?ko:K23353	Q8R1G6	1585	3.62e-220	PDZ and LIM domain protein 2 OS=Mus musculus OX=10090 GN=Pdlim2 PE=1 SV=1	PF13180//PF00595	PDZ domain//PDZ domain	--	--	GO:0005515	protein binding	--	--	--	--	--
Cluster-4432.16041	262.454695398211	1471.39963404576	-2.4858	0.0028969	0.37018	862	XP_048290203.1	XP_048290203	550	5.26e-68	fatty acid-binding protein, heart [Myodes glareolus]	XM_048434246.1	XM_048434246	501	0	PREDICTED: Myodes glareolus fatty acid binding protein 3 (Fabp3), mRNA	K08752	FABP3	fatty acid-binding protein 3, muscle and heart	http://www.genome.jp/dbget-bin/www_bget?ko:K08752	P07483	522	4.43e-66	Fatty acid-binding protein, heart OS=Rattus norvegicus OX=10116 GN=Fabp3 PE=1 SV=2	--	--	--	--	--	--	--	--	KOG4015	Fatty acid-binding protein FABP	--
Cluster-4432.2594	15.3547477755939	0.384073821655376	4.9116	0.0028853	0.37018	1995	KAH0516524.1	KAH0516524	799	1.47e-92	Phosphoinositide 3-kinase regulatory subunit 5 [Microtus ochrogaster]	XM_048448309.1	XM_048448309	1681	0	PREDICTED: Myodes glareolus phosphoinositide-3-kinase regulatory subunit 5 (Pik3r5), transcript variant X2, mRNA	K21290	PIK3R5_6	phosphoinositide-3-kinase regulatory subunit 5/6	http://www.genome.jp/dbget-bin/www_bget?ko:K21290	Q5SW28	749	1.04e-86	Phosphoinositide 3-kinase regulatory subunit 5 OS=Mus musculus OX=10090 GN=Pik3r5 PE=1 SV=1	PF10486	Phosphoinositide 3-kinase gamma adapter protein p101 subunit	--	--	GO:0046935	1-phosphatidylinositol-3-kinase regulator activity	GO:0005944	phosphatidylinositol 3-kinase complex, class IB	--	--	--
Cluster-4432.15882	341.655852418236	1847.59210358149	-2.4345	0.0029716	0.375	558	AIC83985.1	AIC83985	694	2.12e-91	alpha-globin HBA-T3 [Myodes rufocanus]	XM_048436068.1	XM_048436068	466	0	PREDICTED: Myodes glareolus hemoglobin subunit alpha (LOC125401720), mRNA	K13822	HBA	hemoglobin subunit alpha	http://www.genome.jp/dbget-bin/www_bget?ko:K13822	P01945	669	6.39e-90	Hemoglobin subunit alpha OS=Mesocricetus auratus OX=10036 GN=HBA PE=1 SV=1	PF00042	Globin	--	--	GO:0020037	heme binding	--	--	--	--	--
Cluster-4432.7460	37.9912055600621	3.28493625621887	3.3405	0.0029687	0.375	3151	KAH0516743.1	KAH0516743	3673	0.0	FYVE, RhoGEF and PH domain-containing protein 3 [Microtus ochrogaster]	XM_048432978.1	XM_048432978	2776	0	PREDICTED: Myodes glareolus FYVE, RhoGEF and PH domain containing 3 (Fgd3), transcript variant X1, mRNA	K05722	FGD3	FYVE, RhoGEF and PH domain containing 3	http://www.genome.jp/dbget-bin/www_bget?ko:K05722	O88842	3235	0.0	FYVE, RhoGEF and PH domain-containing protein 3 OS=Mus musculus OX=10090 GN=Fgd3 PE=1 SV=1	PF00621//PF07713//PF05191//PF01363	RhoGEF domain//Protein of unknown function (DUF1604)//Adenylate kinase, active site lid//FYVE zinc finger	GO:0046034//GO:0006397//GO:0006144//GO:0043087	ATP metabolic process//mRNA processing//purine nucleobase metabolic process//regulation of GTPase activity	GO:0046872//GO:0005085//GO:0004017	metal ion binding//guanyl-nucleotide exchange factor activity//adenylate kinase activity	--	--	KOG4424	Predicted Rho/Rac guanine nucleotide exchange factor/faciogenital dysplasia protein 3	--
Cluster-4432.8691	33.8828802367531	2.2669827601085	3.6681	0.0029617	0.375	1137	XP_048286589.1	XP_048286589	1802	1.46e-253	C-X-C chemokine receptor type 4 isoform X1 [Myodes glareolus]	XM_048430632.1	XM_048430632	1098	0	PREDICTED: Myodes glareolus C-X-C motif chemokine receptor 4 (Cxcr4), transcript variant X1, mRNA	K04189	CXCR4, CD184	C-X-C chemokine receptor type 4	http://www.genome.jp/dbget-bin/www_bget?ko:K04189	P70658	1736	9.76e-246	C-X-C chemokine receptor type 4 OS=Mus musculus OX=10090 GN=Cxcr4 PE=1 SV=2	PF00001//PF12109//PF02790	7 transmembrane receptor (rhodopsin family)//CXCR4 Chemokine receptor N terminal//Cytochrome C oxidase subunit II, transmembrane domain	GO:0022900//GO:0007186	electron transport chain//G protein-coupled receptor signaling pathway	GO:0004930//GO:0019955	G protein-coupled receptor activity//cytokine binding	GO:0016020	membrane	--	--	--
Cluster-4432.15789	3.63203473654634	77.4312099516259	-4.4157	0.0030417	0.38226	1384	KAF4513756.1	KAF4513756	364	1.56e-36	hypothetical protein B566_EDAN011676 [Ephemera danica]	AB526262.1	AB526262	839	0	Daphnia pulex ncRNA, kairomone-inducible transcript	--	--	--	--	--	--	--	--	--	--	--	--	--	--	--	--	--	--	--
Cluster-4432.12464	63.0747511271127	9.12314945936352	2.936	0.0031468	0.39117	637	XP_057611969.1	XP_057611969	625	4.98e-80	serum amyloid A-5 protein-like isoform X2 [Chionomys nivalis]	XM_013353675.2	XM_013353675	364	0	PREDICTED: Microtus ochrogaster serum amyloid A-3 protein (LOC101979158), transcript variant X3, mRNA	K17310	SAA	serum amyloid A protein	http://www.genome.jp/dbget-bin/www_bget?ko:K17310	P35543	525	7.92e-68	Serum amyloid A-3 protein OS=Oryctolagus cuniculus OX=9986 GN=SAA3 PE=2 SV=1	PF00103//PF00277//PF12796	Somatotropin hormone family//Serum amyloid A protein//Ankyrin repeats (3 copies)	GO:0007165	signal transduction	GO:0005515//GO:0005179	protein binding//hormone activity	GO:0005576	extracellular region	--	--	--
Cluster-4432.12966	123.545807069647	33.2775537179688	1.8989	0.0031316	0.39117	2376	XP_005367130.1	XP_005367130	3580	0.0	DNA replication licensing factor MCM7 isoform X1 [Microtus ochrogaster] >KAH0505374.1 DNA replication licensing factor MCM7 [Microtus ochrogaster]	XM_048428838.1	XM_048428838	2310	0	PREDICTED: Myodes glareolus minichromosome maintenance complex component 7 (Mcm7), transcript variant X1, mRNA	K02210	MCM7, CDC47	DNA replication licensing factor MCM7	http://www.genome.jp/dbget-bin/www_bget?ko:K02210	Q61881	3496	0.0	DNA replication licensing factor MCM7 OS=Mus musculus OX=10090 GN=Mcm7 PE=1 SV=1	PF00493//PF01078//PF07728//PF07726	MCM P-loop domain//Magnesium chelatase, subunit ChlI//AAA domain (dynein-related subfamily)//ATPase family associated with various cellular activities (AAA)	GO:0032508	DNA duplex unwinding	GO:0005524//GO:0016887//GO:0003677	ATP binding//ATP hydrolysis activity//DNA binding	--	--	KOG0482	DNA replication licensing factor, MCM7 component	--
Cluster-4432.8720	54.4861768017546	6.22325886060613	3.0075	0.0031512	0.39117	3541	XP_048307237.1	XP_048307237	3357	0.0	ATP-binding cassette sub-family G member 1 isoform X2 [Myodes glareolus] >ERE86824.1 ATP-binding cassette sub-family G member 1 [Cricetulus griseus]	XM_048451280.1	XM_048451280	3283	0	PREDICTED: Myodes glareolus ATP binding cassette subfamily G member 1 (Abcg1), transcript variant X2, mRNA	K05679	ABCG1	ATP-binding cassette, subfamily G (WHITE), member 1	http://www.genome.jp/dbget-bin/www_bget?ko:K05679	Q64343	3341	0.0	ATP-binding cassette sub-family G member 1 OS=Mus musculus OX=10090 GN=Abcg1 PE=1 SV=1	PF13476//PF01061//PF13401//PF00005//PF01926//PF02224//PF19055//PF13304//PF03193//PF12698	AAA domain//ABC-2 type transporter//AAA domain//ABC transporter//50S ribosome-binding GTPase//Cytidylate kinase//ABC-2 type transporter//AAA domain, putative AbiEii toxin, Type IV TA system//RsgA GTPase//ABC-2 family transporter protein	GO:0006302//GO:0006206//GO:0006139	double-strand break repair//pyrimidine nucleobase metabolic process//nucleobase-containing compound metabolic process	GO:0140359//GO:0005524//GO:0004127//GO:0003924//GO:0005525//GO:0016887	ABC-type transporter activity//ATP binding//cytidylate kinase activity//GTPase activity//GTP binding//ATP hydrolysis activity	GO:0016020	membrane	--	--	--
Cluster-4432.19377	54.8591523043769	5.4363811323835	3.192	0.0032163	0.39622	1941	XP_048272465.1	XP_048272465	1488	6.76e-202	tumor necrosis factor receptor superfamily member 14-like isoform X2 [Myodes glareolus]	XM_048416508.1	XM_048416508	1653	0	PREDICTED: Myodes glareolus tumor necrosis factor receptor superfamily member 14-like (LOC125388430), transcript variant X2, mRNA	K05152	TNFRSF14, HVEM, CD270	tumor necrosis factor receptor superfamily member 14	http://www.genome.jp/dbget-bin/www_bget?ko:K05152	Q80WM9	842	1.84e-107	Tumor necrosis factor receptor superfamily member 14 OS=Mus musculus OX=10090 GN=Tnfrsf14 PE=1 SV=1	PF00020	TNFR/NGFR cysteine-rich region	--	--	GO:0005515	protein binding	--	--	--	--	--
Cluster-4432.6432	59.363712459192	3.18812845718688	4.1093	0.0032179	0.39622	3299	XP_048280443.1	XP_048280443	771	3.10e-91	transmembrane protein 154 isoform X2 [Myodes glareolus]	XM_048424488.1	XM_048424488	2490	0	PREDICTED: Myodes glareolus transmembrane protein 154 (Tmem154), transcript variant X5, mRNA	--	--	--	--	Q8C4Q9	552	9.58e-64	Transmembrane protein 154 OS=Mus musculus OX=10090 GN=Tmem154 PE=1 SV=1	PF11857//PF15048	Domain of unknown function (DUF3377)//Organic solute transporter subunit beta protein	GO:0015721	bile acid and bile salt transport	GO:0004222//GO:0022857//GO:0046982	metalloendopeptidase activity//transmembrane transporter activity//protein heterodimerization activity	GO:0005886	plasma membrane	--	--	--
Cluster-4432.8821	72.0897987077076	4.13116161364973	3.9599	0.0032327	0.39643	928	XP_048285342.1	XP_048285342	911	3.10e-121	T-cell antigen CD7 [Myodes glareolus] >XP_048285343.1 T-cell antigen CD7 [Myodes glareolus]	XM_048429386.1	XM_048429386	784	0	PREDICTED: Myodes glareolus CD7 molecule (Cd7), transcript variant X2, mRNA	K06457	CD7	T-cell surface glycoprotein CD7	http://www.genome.jp/dbget-bin/www_bget?ko:K06457	P50283	579	2.76e-73	T-cell antigen CD7 OS=Mus musculus OX=10090 GN=Cd7 PE=1 SV=1	PF06305	Lipopolysaccharide assembly protein A domain	--	--	--	--	GO:0005886	plasma membrane	--	--	--
Cluster-4432.22375	503.61642474292	3.07259057324301	7.3125	0.003362	0.40903	5486	AIX10022.1	AIX10022	1390	2.61e-169	Gag [Monodelphis domestica]	XR_007229154.1	XR_007229154	424	0	PREDICTED: Myodes glareolus uncharacterized LOC125391506 (LOC125391506), ncRNA	--	--	--	--	P04024	1091	1.21e-126	Gag-Pro polyprotein OS=Simian retrovirus SRV-1 OX=11942 GN=pro PE=3 SV=2	PF02183//PF00098//PF21201//PF04513//PF01585//PF02337	Homeobox associated leucine zipper//Zinc knuckle//Tertiapin//Baculovirus polyhedron envelope protein, PEP, C terminus//G-patch domain//Retroviral GAG p10 protein	GO:0006810//GO:0006355	transport//regulation of DNA-templated transcription	GO:0005198//GO:0005516//GO:0043565//GO:0003676//GO:0008270//GO:0090729//GO:0015459	structural molecule activity//calmodulin binding//sequence-specific DNA binding//nucleic acid binding//zinc ion binding//toxin activity//potassium channel regulator activity	GO:0019031//GO:0019028	viral envelope//viral capsid	--	--	--
Cluster-4432.9236	0.280386017063359	8.07600806655208	-4.9622	0.0033623	0.40903	627	--	--	--	--	--	XM_048444095.1	XM_048444095	590	0	PREDICTED: Myodes glareolus potassium voltage-gated channel subfamily A member 5 (Kcna5), mRNA	--	--	--	--	--	--	--	--	--	--	--	--	--	--	--	--	--	--	--
Cluster-4432.11928	15.7736398670764	0.633879674455	4.2746	0.0034329	0.4117	1924	EGW03546.1	EGW03546	232	8.60e-20	hypothetical protein I79_021776 [Cricetulus griseus]	XM_048432052.1	XM_048432052	1677	0	PREDICTED: Myodes glareolus family with sequence similarity 78 member A (Fam78a), transcript variant X2, mRNA	--	--	--	--	--	--	--	--	--	--	--	--	--	--	--	--	--	--	--
Cluster-4432.11987	50.9610623759706	4.66823348907274	3.2878	0.003417	0.4117	2776	XP_051010626.1	XP_051010626	3313	0.0	LOW QUALITY PROTEIN: rho GTPase-activating protein 25 [Acomys russatus]	XM_048416413.1	XM_048416413	2584	0	PREDICTED: Myodes glareolus Rho GTPase activating protein 25 (Arhgap25), transcript variant X2, mRNA	K20642	ARHGAP22_24_25	Rho GTPase-activating protein 22/24/25	http://www.genome.jp/dbget-bin/www_bget?ko:K20642	Q8BYW1	3009	0.0	Rho GTPase-activating protein 25 OS=Mus musculus OX=10090 GN=Arhgap25 PE=1 SV=2	PF07989//PF01496//PF00620//PF15247//PF08826	Centrosomin N-terminal motif 1//V-type ATPase 116kDa subunit family//RhoGAP domain//Histone RNA hairpin-binding protein RNA-binding domain//DMPK coiled coil domain like	GO:0006468//GO:0009069//GO:0006119//GO:0007165//GO:0016310//GO:1902600	protein phosphorylation//serine family amino acid metabolic process//oxidative phosphorylation//signal transduction//phosphorylation//proton transmembrane transport	GO:0004674//GO:0003723//GO:0046961//GO:0005524	protein serine/threonine kinase activity//RNA binding//proton-transporting ATPase activity, rotational mechanism//ATP binding	GO:0033179//GO:0005815	proton-transporting V-type ATPase, V0 domain//microtubule organizing center	--	--	--
Cluster-4432.16712	2.49173415098215	25.7588898774025	-3.3292	0.0034384	0.4117	429	--	--	--	--	--	XR_007228562.1	XR_007228562	89	5.69585e-36	PREDICTED: Myodes glareolus uncharacterized LOC125389902 (LOC125389902), transcript variant X2, ncRNA	--	--	--	--	--	--	--	--	--	--	--	--	--	--	--	--	--	--	--
Cluster-4432.2064	87.7192236259783	10.8353020949432	2.909	0.0034211	0.4117	4918	XP_026644655.1	XP_026644655	2178	3.84e-280	serine/threonine-protein phosphatase 6 regulatory ankyrin repeat subunit B isoform X6 [Microtus ochrogaster]	XM_038315491.1	XM_038315491	4116	0	PREDICTED: Arvicola amphibius ankyrin repeat domain 44 (Ankrd44), transcript variant X1, mRNA	K15503	ANKRD44	serine/threonine-protein phosphatase 6 regulatory ankyrin repeat subunit B	http://www.genome.jp/dbget-bin/www_bget?ko:K15503	B2RXR6	1569	1.10e-194	Serine/threonine-protein phosphatase 6 regulatory ankyrin repeat subunit B OS=Mus musculus OX=10090 GN=Ankrd44 PE=1 SV=1	PF16716//PF12796//PF13637//PF01250//PF13606//PF00023//PF13857	Bone marrow stromal antigen 2//Ankyrin repeats (3 copies)//Ankyrin repeats (many copies)//Ribosomal protein S6//Ankyrin repeat//Ankyrin repeat//Ankyrin repeats (many copies)	GO:0042254//GO:0051607//GO:0006412	ribosome biogenesis//defense response to virus//translation	GO:0005515//GO:0003735//GO:0019843	protein binding//structural constituent of ribosome//rRNA binding	GO:0005840	ribosome	--	--	--
Cluster-4432.15363	34.4915072317536	177.830701307501	-2.3568	0.0034648	0.41323	873	XP_041521278.1	XP_041521278	846	2.25e-112	thialysine N-epsilon-acetyltransferase [Microtus oregoni]	XM_041665344.1	XM_041665344	657	0	PREDICTED: Microtus oregoni thialysine N-epsilon-acetyltransferase (LOC121456856), mRNA	K00657	speG, SAT	diamine N-acetyltransferase	http://www.genome.jp/dbget-bin/www_bget?ko:K00657	Q6P8J2	778	2.49e-104	Thialysine N-epsilon-acetyltransferase OS=Mus musculus OX=10090 GN=Sat2 PE=1 SV=1	PF08445//PF13508//PF13302//PF00583//PF13673	FR47-like protein//Acetyltransferase (GNAT) domain//Acetyltransferase (GNAT) domain//Acetyltransferase (GNAT) family//Acetyltransferase (GNAT) domain	--	--	GO:0016747	acyltransferase activity, transferring groups other than amino-acyl groups	--	--	KOG3216	Diamine acetyltransferase	--
Cluster-4432.4289	51.0054773859735	5.05230731072812	3.1826	0.0034822	0.41368	2685	XP_048295725.1	XP_048295725	1995	5.51e-274	ribonucleoside-diphosphate reductase subunit M2 [Myodes glareolus]	XM_048439768.1	XM_048439768	2465	0	PREDICTED: Myodes glareolus ribonucleotide reductase regulatory subunit M2 (Rrm2), mRNA	K10808	RRM2	ribonucleoside-diphosphate reductase subunit M2	http://www.genome.jp/dbget-bin/www_bget?ko:K10808	Q4KLN6	1892	1.09e-260	Ribonucleoside-diphosphate reductase subunit M2 OS=Rattus norvegicus OX=10116 GN=Rrm2 PE=2 SV=1	PF00268	Ribonucleotide reductase, small chain	GO:0009263	deoxyribonucleotide biosynthetic process	--	--	--	--	KOG1567	Ribonucleotide reductase, beta subunit	--
Cluster-4432.15300	373.573534755078	1828.19828791786	-2.2897	0.0035723	0.41458	581	KAH0515208.1	KAH0515208	659	1.19e-85	Keratinocyte-associated protein 2 [Microtus ochrogaster]	XM_048455197.1	XM_048455197	429	0	PREDICTED: Myodes glareolus keratinocyte associated protein 2 (Krtcap2), transcript variant X1, mRNA	--	--	--	--	Q5RL79	649	8.23e-87	Keratinocyte-associated protein 2 OS=Mus musculus OX=10090 GN=Krtcap2 PE=1 SV=2	--	--	--	--	--	--	--	--	KOG4615	Uncharacterized conserved protein	--
Cluster-4432.19933	0	10.610554928566	-6.2833	0.0035228	0.41458	475	--	--	--	--	--	--	--	--	--	--	--	--	--	--	--	--	--	--	--	--	--	--	--	--	--	--	--	--	--
Cluster-4432.22431	8.81846382252263	0	5.107	0.0035056	0.41458	419	AAB26954.2	AAB26954	563	3.33e-72	anti-glycoprotein-B of human Cytomegalovirus immunoglobulin Vl chain, partial [Mus musculus]	X87231.1	X87231	249	6.32201e-125	Mus musculus mRNA for immunogloblin light chain kappa (IGK gene)	--	--	--	--	P01631	460	2.91e-59	Ig kappa chain V-II region 26-10 OS=Mus musculus OX=10090 PE=1 SV=1	PF02950	Conotoxin	GO:0006810	transport	GO:0008200	ion channel inhibitor activity	GO:0005576	extracellular region	--	--	--
Cluster-4432.22668	11.8848510778599	0.249805852799624	4.6329	0.0035686	0.41458	1220	XP_048302464.1	XP_048302464	950	6.19e-126	protein HIDE1 isoform X1 [Myodes glareolus]	XM_057768452.1	XM_057768452	984	0	PREDICTED: Chionomys nivalis chromosome 4 C19orf38 homolog (C4H19orf38), transcript variant X2, mRNA	--	--	--	--	Q75VT8	812	6.08e-107	Protein HIDE1 OS=Mus musculus OX=10090 GN=Hide1 PE=1 SV=1	PF04995//PF06305	Heme exporter protein D (CcmD)//Lipopolysaccharide assembly protein A domain	GO:0017004//GO:0015886	cytochrome complex assembly//heme transport	--	--	GO:0016020//GO:0005886	membrane//plasma membrane	--	--	--
Cluster-4432.3058	10.1744001995136	0	5.3263	0.0035435	0.41458	1260	XP_048314148.1	XP_048314148	1288	2.47e-161	coiled-coil domain-containing protein 88B isoform X1 [Myodes glareolus]	XM_048458191.1	XM_048458191	1218	0	PREDICTED: Myodes glareolus coiled-coil domain containing 88B (Ccdc88b), transcript variant X1, mRNA	K25813	CCDC88B	coiled-coil domain-containing protein 88B	http://www.genome.jp/dbget-bin/www_bget?ko:K25813	Q4QRL3	1230	3.66e-155	Coiled-coil domain-containing protein 88B OS=Mus musculus OX=10090 GN=Ccdc88b PE=1 SV=2	--	--	--	--	--	--	--	--	--	--	--
Cluster-4432.3379	22.4485070140325	0.384073821655376	5.4297	0.0035988	0.41458	1731	XP_049998947.1	XP_049998947	263	2.30e-20	gamma-interferon-inducible protein 16-like isoform X3 [Microtus fortis]	OX460428.1	OX460428	324	5.67495e-166	Onychomys leucogaster genome assembly, chromosome: 11	--	--	--	--	--	--	--	--	--	--	--	--	--	--	--	--	--	--	--
Cluster-4432.5708	22.2704613766929	0.999223411198495	4.073	0.0035971	0.41458	2386	--	--	--	--	--	XM_048437338.1	XM_048437338	2108	0	PREDICTED: Myodes glareolus vesicle amine transport 1 like (Vat1l), mRNA	--	--	--	--	--	--	--	--	--	--	--	--	--	--	--	--	--	--	--
Cluster-4432.9385	60.8327148144881	6.85713853506113	3.0366	0.0035831	0.41458	5295	XP_048291905.1	XP_048291905	4928	0.0	disintegrin and metalloproteinase domain-containing protein 19 [Myodes glareolus]	XM_048435948.1	XM_048435948	4349	0	PREDICTED: Myodes glareolus ADAM metallopeptidase domain 19 (Adam19), mRNA	K08608	ADAM19	disintegrin and metalloproteinase domain-containing protein 19	http://www.genome.jp/dbget-bin/www_bget?ko:K08608	O35674	4617	0.0	Disintegrin and metalloproteinase domain-containing protein 19 OS=Mus musculus OX=10090 GN=Adam19 PE=2 SV=2	PF00413//PF08147//PF01421//PF07998	Matrixin//DBP10CT (NUC160) domain//Reprolysin (M12B) family zinc metalloprotease//Peptidase family M54	GO:0006508	proteolysis	GO:0004222//GO:0003724//GO:0008270//GO:0005524//GO:0003723//GO:0008233	metalloendopeptidase activity//RNA helicase activity//zinc ion binding//ATP binding//RNA binding//peptidase activity	GO:0031012//GO:0005634	extracellular matrix//nucleus	--	--	--
Cluster-4432.11291	24.1266929403491	116.273412732114	-2.2464	0.0036444	0.41826	967	XP_038197986.1	XP_038197986	1140	8.51e-156	glutathione S-transferase A6 [Arvicola amphibius]	XM_038342058.1	XM_038342058	772	0	PREDICTED: Arvicola amphibius glutathione S-transferase A6 (LOC119822623), mRNA	K00799	GST, gst	glutathione S-transferase	http://www.genome.jp/dbget-bin/www_bget?ko:K00799	Q6AXY0	1109	2.16e-153	Glutathione S-transferase A6 OS=Rattus norvegicus OX=10116 GN=Gsta6 PE=1 SV=1	--	--	--	--	--	--	--	--	--	--	--
Cluster-4432.16573	865.779506430621	2130.15608017897	-1.2993	0.0036996	0.42299	6076	XP_048271394.1	XP_048271394	774	1.11e-87	interferon-related developmental regulator 1 isoform X2 [Myodes glareolus]	XR_005505448.1	XR_005505448	616	0	PREDICTED: Rattus norvegicus interferon-related developmental regulator 1 (Ifrd1), transcript variant X3, misc_RNA	--	--	--	--	P19182	756	5.86e-87	Interferon-related developmental regulator 1 OS=Mus musculus OX=10090 GN=Ifrd1 PE=1 SV=2	PF01708	Geminivirus putative movement protein	GO:0046740	transport of virus in host, cell to cell	--	--	GO:0016020	membrane	--	--	--
Cluster-4432.14551	10.2320942108375	68.2909455161722	-2.7104	0.0037371	0.42482	832	NP_001371064.1	NP_001371064	266	2.11e-26	mitoregulin [Mus musculus] >XP_037061100.1 mitoregulin [Peromyscus leucopus] >XP_038187223.1 mitoregulin [Arvicola amphibius] >XP_040602195.1 mitoregulin [Mesocricetus auratus] >XP_041534839.1 mitoregulin [Microtus oregoni] >XP_042132132.1 mitoregulin [Peromyscus maniculatus bairdii] >XP_048315654.1 mitoregulin [Myodes glareolus] >XP_049990368.1 mitoregulin [Microtus fortis] >XP_049990369.1 mitor…	XM_057781670.1	XM_057781670	489	0	PREDICTED: Chionomys nivalis mitoregulin (Mtln), mRNA	--	--	--	--	Q8BT35	266	1.02e-28	Mitoregulin OS=Mus musculus OX=10090 GN=Mtln PE=1 SV=1	PF06305	Lipopolysaccharide assembly protein A domain	--	--	--	--	GO:0005886	plasma membrane	--	--	--
Cluster-4432.20479	114.968946009106	21.7302803818852	2.33	0.0037575	0.42482	3960	XP_048300319.1	XP_048300319	4375	0.0	interleukin-17 receptor A isoform X1 [Myodes glareolus]	XM_048444362.1	XM_048444362	3498	0	PREDICTED: Myodes glareolus interleukin 17 receptor A (Il17ra), transcript variant X1, mRNA	K05164	IL17RA, CD217	interleukin 17 receptor A	http://www.genome.jp/dbget-bin/www_bget?ko:K05164	Q60943	3739	0.0	Interleukin-17 receptor A OS=Mus musculus OX=10090 GN=Il17ra PE=1 SV=1	PF15894	Inhibitor of glucose uptake transporter SgrT	GO:0046325	negative regulation of glucose import	--	--	--	--	--	--	--
Cluster-4432.9887	24.8616869886154	0.749417558398871	4.6022	0.0037448	0.42482	1577	--	--	--	--	--	XM_057792681.1	XM_057792681	697	0	PREDICTED: Chionomys nivalis colony stimulating factor 2 receptor subunit beta (Csf2rb), mRNA	--	--	--	--	--	--	--	--	--	--	--	--	--	--	--	--	--	--	--
Cluster-4432.14391	6.15895987780726	37.6978521826833	-2.5689	0.0038771	0.43193	683	XP_048305940.1	XP_048305940	696	5.93e-91	selenoprotein M [Myodes glareolus]	XM_048449983.1	XM_048449983	648	0	PREDICTED: Myodes glareolus selenoprotein M (Selenom), mRNA	--	--	--	--	Q8VHC3	611	2.47e-80	Selenoprotein M OS=Mus musculus OX=10090 GN=Selenom PE=1 SV=3	--	--	--	--	--	--	--	--	--	--	--
Cluster-4432.2045	30.5199680074282	4.93676942678425	2.4272	0.0039056	0.43193	1740	EDL91666.1	EDL91666	155	5.86e-09	rCG32024, partial [Rattus norvegicus]	XM_048420467.1	XM_048420467	1438	0	PREDICTED: Myodes glareolus PALM2 and AKAP2 fusion (Palm2akap2), transcript variant X6, mRNA	--	--	--	--	--	--	--	--	--	--	--	--	--	--	--	--	--	--	--
Cluster-4432.2149	65.0673190347776	3.90008584576199	3.9082	0.0038946	0.43193	4185	XP_048292816.1	XP_048292816	5744	0.0	caspase recruitment domain-containing protein 11 [Myodes glareolus] >XP_048292817.1 caspase recruitment domain-containing protein 11 [Myodes glareolus] >XP_048292818.1 caspase recruitment domain-containing protein 11 [Myodes glareolus] >XP_048292819.1 caspase recruitment domain-containing protein 11 [Myodes glareolus] >XP_048292820.1 caspase recruitment domain-containing protein 11 [Myodes glareo…	XM_050163246.1	XM_050163246	3751	0	PREDICTED: Microtus fortis caspase recruitment domain family member 11 (Card11), transcript variant X1, mRNA	K07367	CARD11	caspase recruitment domain-containing protein 11	http://www.genome.jp/dbget-bin/www_bget?ko:K07367	Q8CIS0	5636	0.0	Caspase recruitment domain-containing protein 11 OS=Mus musculus OX=10090 GN=Card11 PE=1 SV=2	PF00595//PF00619//PF00665	PDZ domain//Caspase recruitment domain//Integrase core domain	GO:0015074//GO:0042981	DNA integration//regulation of apoptotic process	GO:0005515	protein binding	--	--	--	--	--
Cluster-4432.22146	45.1813007877941	3.63154990805049	3.424	0.0038905	0.43193	3115	XP_048296656.1	XP_048296656	3231	0.0	SH3 domain-containing kinase-binding protein 1 isoform X2 [Myodes glareolus]	XM_057759525.1	XM_057759525	2846	0	PREDICTED: Chionomys nivalis SH3 domain containing kinase binding protein 1 (Sh3kbp1), transcript variant X5, mRNA	K12470	SH3KBP1, CIN85	SH3 domain-containing kinase-binding protein 1	http://www.genome.jp/dbget-bin/www_bget?ko:K12470	Q96B97	3093	0.0	SH3 domain-containing kinase-binding protein 1 OS=Homo sapiens OX=9606 GN=SH3KBP1 PE=1 SV=2	PF07653//PF00018//PF14604	Variant SH3 domain//SH3 domain//Variant SH3 domain	--	--	GO:0005515	protein binding	--	--	KOG4348	Adaptor protein CMS/SETA	--
Cluster-4432.6378	0.560772034126718	16.3059860226779	-5.021	0.0038687	0.43193	692	--	--	--	--	--	OX465465.1	OX465465	164	1.93108e-77	Chionomys nivalis genome assembly, chromosome: 17	--	--	--	--	--	--	--	--	--	--	--	--	--	--	--	--	--	--	--
Cluster-4432.8927	24.0680112627897	4.19083780564844	2.4216	0.0038752	0.43193	1780	XP_041526523.1	XP_041526523	2644	0.0	sodium/potassium/calcium exchanger 3 [Microtus oregoni]	XM_057781502.1	XM_057781502	1661	0	PREDICTED: Chionomys nivalis solute carrier family 24 member 3 (Slc24a3), mRNA	K13751	SLC24A3, NCKX3	solute carrier family 24 (sodium/potassium/calcium exchanger), member 3	http://www.genome.jp/dbget-bin/www_bget?ko:K13751	Q99PD7	2454	0.0	Sodium/potassium/calcium exchanger 3 OS=Mus musculus OX=10090 GN=Slc24a3 PE=1 SV=3	PF06703//PF09026//PF04889//PF11705//PF01699//PF04147//PF10717//PF06524	Microsomal signal peptidase 25 kDa subunit (SPC25)//Centromere protein B dimerisation domain//Cwf15/Cwc15 cell cycle control protein//DNA-directed RNA polymerase III subunit Rpc31//Sodium/calcium exchanger protein//Nop14-like family//Occlusion-derived virus envelope protein ODV-E18//NOA36 protein	GO:0006383//GO:0055085//GO:0006465//GO:0000398	transcription by RNA polymerase III//transmembrane transport//signal peptide processing//mRNA splicing, via spliceosome	GO:0003682//GO:0003677//GO:0008270	chromatin binding//DNA binding//zinc ion binding	GO:0005681//GO:0000775//GO:0016020//GO:0005634//GO:0000785//GO:0019031//GO:0032040//GO:0005787	spliceosomal complex//chromosome, centromeric region//membrane//nucleus//chromatin//viral envelope//small-subunit processome//signal peptidase complex	KOG1307	K+-dependent Ca2+/Na+ exchanger NCKX1 and related proteins	--
Cluster-4432.23555	23.5502427410929	0.999223411198495	4.1652	0.0039571	0.43474	2522	AAC64415.1	AAC64415	325	1.18e-30	reverse transcriptase, partial [Peromyscus maniculatus]	XM_050143114.1	XM_050143114	1904	0	PREDICTED: Microtus fortis CD48 molecule (Cd48), mRNA	--	--	--	--	P11369	314	5.26e-28	LINE-1 retrotransposable element ORF2 protein OS=Mus musculus OX=10090 GN=Pol PE=1 SV=2	PF01736	Polyomavirus agnoprotein	--	--	GO:0003677	DNA binding	--	--	--	--	--
Cluster-4432.3437	83.3387745627321	7.43831389204355	3.4063	0.0039596	0.43474	2114	XP_048306709.1	XP_048306709	1905	1.87e-263	C-C chemokine receptor type 7 [Myodes glareolus]	XM_048450752.1	XM_048450752	2015	0	PREDICTED: Myodes glareolus C-C motif chemokine receptor 7 (Ccr7), mRNA	K04182	CCR7, CD197	C-C chemokine receptor type 7	http://www.genome.jp/dbget-bin/www_bget?ko:K04182	P47774	1739	1.47e-240	C-C chemokine receptor type 7 OS=Mus musculus OX=10090 GN=Ccr7 PE=1 SV=2	PF00001	7 transmembrane receptor (rhodopsin family)	GO:0007186	G protein-coupled receptor signaling pathway	GO:0004930	G protein-coupled receptor activity	GO:0016020	membrane	--	--	--
Cluster-4432.8632	110.830701776749	10.4512282732879	3.3168	0.0040182	0.43959	1665	XP_048299386.1	XP_048299386	1094	3.21e-145	leukocyte surface antigen CD53 [Myodes glareolus]	XM_048443429.1	XM_048443429	1519	0	PREDICTED: Myodes glareolus CD53 molecule (Cd53), mRNA	K06489	CD53, MOX44, TSPAN25	CD53 antigen	http://www.genome.jp/dbget-bin/www_bget?ko:K06489	Q61451	1019	3.50e-136	Leukocyte surface antigen CD53 OS=Mus musculus OX=10090 GN=Cd53 PE=2 SV=2	PF01654//PF00335	Cytochrome bd terminal oxidase subunit I//Tetraspanin family	GO:0019646//GO:0006118	aerobic electron transport chain//obsolete electron transport	GO:0009055	electron transfer activity	GO:0070069//GO:0016020	cytochrome complex//membrane	--	--	--
Cluster-4432.3171	65.3135658854445	4.05308389952962	3.8865	0.0040379	0.44016	3711	XP_041522269.1	XP_041522269	4103	0.0	proliferation marker protein Ki-67 [Microtus oregoni]	XM_041666335.1	XM_041666335	2620	0	PREDICTED: Microtus oregoni marker of proliferation Ki-67 (Mki67), mRNA	K17582	MKI67	antigen KI-67	http://www.genome.jp/dbget-bin/www_bget?ko:K17582	E9PVX6	2916	0.0	Proliferation marker protein Ki-67 OS=Mus musculus OX=10090 GN=Mki67 PE=1 SV=1	--	--	--	--	--	--	--	--	--	--	--
Cluster-4432.9502	99.0924518496842	14.8172801548789	2.6871	0.0040593	0.44091	6719	XP_038172387.1	XP_038172387	10638	0.0	dedicator of cytokinesis protein 11 isoform X2 [Arvicola amphibius]	XM_057759066.1	XM_057759066	6211	0	PREDICTED: Chionomys nivalis dedicator of cytokinesis 11 (Dock11), transcript variant X2, mRNA	K21853	DOCK9_10_11	dedicator of cytokinesis protein 9/10/11	http://www.genome.jp/dbget-bin/www_bget?ko:K21853	A2AF47	10512	0.0	Dedicator of cytokinesis protein 11 OS=Mus musculus OX=10090 GN=Dock11 PE=1 SV=1	PF04464	CDP-Glycerol:Poly(glycerophosphate) glycerophosphotransferase	--	--	GO:0047355	CDP-glycerol glycerophosphotransferase activity	GO:0016020	membrane	KOG1997	PH domain-containing protein	--
Cluster-4432.18144	104.758638670484	31.1968861186077	1.7139	0.0040843	0.44205	1599	XP_048272760.1	XP_048272760	1879	2.73e-262	hydroxylysine kinase [Myodes glareolus]	XM_048416803.1	XM_048416803	1392	0	PREDICTED: Myodes glareolus hydroxylysine kinase (Hykk), mRNA	K18201	AGPHD1	hydroxylysine kinase	http://www.genome.jp/dbget-bin/www_bget?ko:K18201	Q5U5V2	1698	4.44e-237	Hydroxylysine kinase OS=Mus musculus OX=10090 GN=Hykk PE=1 SV=2	--	--	--	--	--	--	--	--	--	--	--
Cluster-4432.14049	42.7961032752451	135.626916789047	-1.6565	0.0043309	0.44213	2260	XP_048284465.1	XP_048284465	1676	8.55e-228	V-set and immunoglobulin domain-containing protein 1 isoform X3 [Myodes glareolus]	XM_048428508.1	XM_048428508	2075	0	PREDICTED: Myodes glareolus V-set and immunoglobulin domain containing 1 (Vsig1), transcript variant X6, mRNA	--	--	--	--	Q4KLY3	1437	1.17e-193	V-set and immunoglobulin domain-containing protein 1 OS=Rattus norvegicus OX=10116 GN=Vsig1 PE=1 SV=1	PF05887//PF11610//PF00123//PF06390	Procyclic acidic repetitive protein (PARP)//Scaffold protein Ste5, Fus3-binding region//Peptide hormone//Neuroendocrine-specific golgi protein P55 (NESP55)	GO:0071107//GO:0007165	response to parathyroid hormone//signal transduction	GO:0019900//GO:0005179	kinase binding//hormone activity	GO:0005576//GO:0016020	extracellular region//membrane	--	--	--
Cluster-4432.14513	51.9070241283396	13.4936591140237	1.9002	0.0043019	0.44213	2349	XP_057650755.1	XP_057650755	3382	0.0	antigen peptide transporter 2 [Chionomys nivalis]	XM_041634438.1	XM_041634438	2131	0	PREDICTED: Microtus oregoni transporter 2, ATP binding cassette subfamily B member (Tap2), mRNA	K05654	ABCB3, TAP2	ATP-binding cassette, subfamily B (MDR/TAP), member 3	http://www.genome.jp/dbget-bin/www_bget?ko:K05654	P36371	3074	0.0	Antigen peptide transporter 2 OS=Mus musculus OX=10090 GN=Tap2 PE=1 SV=1	PF00448//PF13476//PF13401//PF00005//PF00664//PF13304//PF07728//PF03193//PF00004	SRP54-type protein, GTPase domain//AAA domain//AAA domain//ABC transporter//ABC transporter transmembrane region//AAA domain, putative AbiEii toxin, Type IV TA system//AAA domain (dynein-related subfamily)//RsgA GTPase//ATPase family associated with various cellular activities (AAA)	GO:0006614//GO:0055085//GO:0006302	SRP-dependent cotranslational protein targeting to membrane//transmembrane transport//double-strand break repair	GO:0140359//GO:0005524//GO:0005525//GO:0016887//GO:0003924	ABC-type transporter activity//ATP binding//GTP binding//ATP hydrolysis activity//GTPase activity	GO:0016020	membrane	KOG0058	Peptide exporter, ABC superfamily	--
Cluster-4432.14639	28.2792790347297	6.06231709650627	2.5149	0.0042761	0.44213	1895	XP_048278697.1	XP_048278697	2808	0.0	chromatin assembly factor 1 subunit B [Myodes glareolus]	XM_048422740.1	XM_048422740	1763	0	PREDICTED: Myodes glareolus chromatin assembly factor 1 subunit B (Chaf1b), mRNA	K10751	CHAF1B	chromatin assembly factor 1 subunit B	http://www.genome.jp/dbget-bin/www_bget?ko:K10751	Q9D0N7	2386	0.0	Chromatin assembly factor 1 subunit B OS=Mus musculus OX=10090 GN=Chaf1b PE=1 SV=1	PF04762//PF00400//PF04053	IKI3 family//WD domain, G-beta repeat//Coatomer WD associated region	GO:0006886//GO:0002098//GO:0016192	intracellular protein transport//tRNA wobble uridine modification//vesicle-mediated transport	GO:0005198//GO:0005515	structural molecule activity//protein binding	GO:0033588//GO:0030117	elongator holoenzyme complex//membrane coat	KOG1009	Chromatin assembly complex 1 subunit B/CAC2 (contains WD40 repeats)	--
Cluster-4432.15223	154.841633954549	586.582940450477	-1.9161	0.0042053	0.44213	594	XP_048288418.1	XP_048288418	527	2.62e-66	matrix Gla protein [Myodes glareolus]	XM_048432461.1	XM_048432461	545	0	PREDICTED: Myodes glareolus matrix Gla protein (LOC125399150), mRNA	K19481	MGP	matrix Gla protein	http://www.genome.jp/dbget-bin/www_bget?ko:K19481	P19788	507	1.45e-65	Matrix Gla protein OS=Mus musculus OX=10090 GN=Mgp PE=3 SV=1	--	--	--	--	--	--	--	--	--	--	--
Cluster-4432.16376	141.622028104455	701.859297877149	-2.3051	0.004299	0.44213	941	CDP90914.1	CDP90914	140	1.27e-07	Bm13240 [Brugia malayi]	NC_029477.1	NC_029477	935	0	Myodes rufocanus mitochondrion, complete genome >gb|KT725595.1| Myodes rufocanus mitochondrion, complete genome	K04257	OLFR	olfactory receptor	http://www.genome.jp/dbget-bin/www_bget?ko:K04257	--	--	--	--	--	--	--	--	--	--	--	--	--	--	--
Cluster-4432.16669	188.55636072524	644.32786329758	-1.7747	0.0044333	0.44213	2264	XP_041488869.1	XP_041488869	558	3.64e-63	histone H1.2 [Microtus oregoni] >XP_057643359.1 histone H1.2 [Chionomys nivalis]	XM_048428076.1	XM_048428076	1176	0	PREDICTED: Myodes glareolus H1.2 linker histone, cluster member (H1-2), mRNA	K11275	H1_5	histone H1/5	http://www.genome.jp/dbget-bin/www_bget?ko:K11275	P15864	512	6.95e-59	Histone H1.2 OS=Mus musculus OX=10090 GN=H1-2 PE=1 SV=2	PF00538	linker histone H1 and H5 family	GO:0006334	nucleosome assembly	GO:0003677	DNA binding	GO:0000786	nucleosome	--	--	--
Cluster-4432.16723	77.6790210872505	394.774824458542	-2.3391	0.0044452	0.44213	582	XP_041523629.1	XP_041523629	793	7.70e-106	histidine triad nucleotide-binding protein 2, mitochondrial [Microtus oregoni] >XP_050011925.1 adenosine 5'-monophosphoramidase HINT2 [Microtus fortis]	XM_048420013.1	XM_048420013	533	0	PREDICTED: Myodes glareolus histidine triad nucleotide binding protein 2 (Hint2), mRNA	K02503	HINT1_2, hinT, hit	histidine triad (HIT) family protein	http://www.genome.jp/dbget-bin/www_bget?ko:K02503	Q9D0S9	751	6.19e-102	Adenosine 5'-monophosphoramidase HINT2 OS=Mus musculus OX=10090 GN=Hint2 PE=1 SV=1	PF01230	HIT domain	--	--	GO:0003824	catalytic activity	--	--	KOG3275	Zinc-binding protein of the histidine triad (HIT) family	--
Cluster-4432.17050	145.75268732306	390.356650217601	-1.4243	0.0043927	0.44213	3155	XP_057593597.1	XP_057593597	243	2.56e-20	signal recognition particle 19 kDa protein isoform X2 [Hippopotamus amphibius kiboko]	OX465456.1	OX465456	893	0	Chionomys nivalis genome assembly, chromosome: 8	K03105	SRP19	signal recognition particle subunit SRP19	http://www.genome.jp/dbget-bin/www_bget?ko:K03105	Q9D7A6	195	4.09e-16	Signal recognition particle 19 kDa protein OS=Mus musculus OX=10090 GN=Srp19 PE=1 SV=1	--	--	--	--	--	--	--	--	--	--	--
Cluster-4432.17866	416.419183982717	85.9291985536588	2.2578	0.004155	0.44213	7266	XP_041520057.1	XP_041520057	9582	0.0	chromodomain-helicase-DNA-binding protein 3 isoform X4 [Microtus oregoni]	XM_050162499.1	XM_050162499	6666	0	PREDICTED: Microtus fortis chromodomain helicase DNA binding protein 3 (Chd3), transcript variant X4, mRNA	K11642	CHD3, MI2A	chromodomain-helicase-DNA-binding protein 3	http://www.genome.jp/dbget-bin/www_bget?ko:K11642	Q12873	8377	0.0	Chromodomain-helicase-DNA-binding protein 3 OS=Homo sapiens OX=9606 GN=CHD3 PE=1 SV=3	PF00176//PF04851//PF06461//PF07941//PF13401//PF00270//PF11496	SNF2-related domain//Type III restriction enzyme, res subunit//CHD subfamily II, SANT-like domain//Potassium channel Kv1.4 tandem inactivation domain//AAA domain//DEAD/DEAH box helicase//Class II histone deacetylase complex subunits 2 and 3	GO:0006813//GO:0006338//GO:0016575	potassium ion transport//chromatin remodeling//obsolete histone deacetylation	GO:0030955//GO:0003677//GO:0016887//GO:0005249//GO:0016787//GO:0003676//GO:0005524//GO:0140658	potassium ion binding//DNA binding//ATP hydrolysis activity//voltage-gated potassium channel activity//hydrolase activity//nucleic acid binding//ATP binding//ATP-dependent chromatin remodeler activity	GO:0008076//GO:0016020//GO:0070823	voltage-gated potassium channel complex//membrane//HDA1 complex	KOG0383	Predicted helicase	--
Cluster-4432.19139	81.5175557517849	16.1752039910852	2.2653	0.004387	0.44213	653	XP_036020326.1	XP_036020326	326	3.05e-31	splicing factor, proline- and glutamine-rich isoform X2 [Mus musculus] >XP_036020327.1 splicing factor, proline- and glutamine-rich isoform X2 [Mus musculus] >XP_036020328.1 splicing factor, proline- and glutamine-rich isoform X2 [Mus musculus]	XM_041651313.1	XM_041651313	586	0	PREDICTED: Microtus oregoni splicing factor proline and glutamine rich (Sfpq), transcript variant X2, mRNA	K13219	SFPQ, PSF	splicing factor, proline- and glutamine-rich	http://www.genome.jp/dbget-bin/www_bget?ko:K13219	Q8VIJ6	217	5.32e-19	Splicing factor, proline- and glutamine-rich OS=Mus musculus OX=10090 GN=Sfpq PE=1 SV=1	--	--	--	--	--	--	--	--	--	--	--
Cluster-4432.19537	57.0816757918522	11.6443958453408	2.1847	0.0042692	0.44213	2980	XP_048310672.1	XP_048310672	2828	0.0	myocardin-related transcription factor A isoform X2 [Myodes glareolus]	XM_048454715.1	XM_048454715	2832	0	PREDICTED: Myodes glareolus myocardin related transcription factor A (Mrtfa), transcript variant X2, mRNA	K22525	MKL	MKL/myocardin-like protein	http://www.genome.jp/dbget-bin/www_bget?ko:K22525	Q8K4J6	2573	0.0	Myocardin-related transcription factor A OS=Mus musculus OX=10090 GN=Mrtfa PE=1 SV=2	PF05859	Mis12 protein	GO:0000278	mitotic cell cycle	--	--	GO:0000775//GO:0005634	chromosome, centromeric region//nucleus	--	--	--
Cluster-4432.19582	92.4740084935917	11.8532555910536	2.867	0.0044677	0.44213	6944	XP_026641224.1	XP_026641224	10856	0.0	dedicator of cytokinesis protein 10 isoform X9 [Microtus ochrogaster]	XM_057761404.1	XM_057761404	6336	0	PREDICTED: Chionomys nivalis dedicator of cytokinesis 10 (Dock10), transcript variant X6, mRNA	K21853	DOCK9_10_11	dedicator of cytokinesis protein 9/10/11	http://www.genome.jp/dbget-bin/www_bget?ko:K21853	Q8BZN6	10555	0.0	Dedicator of cytokinesis protein 10 OS=Mus musculus OX=10090 GN=Dock10 PE=1 SV=4	--	--	--	--	--	--	--	--	KOG1997	PH domain-containing protein	--
Cluster-4432.21564	1.0839539141663	15.0594708601367	-3.6176	0.0043019	0.44213	882	--	--	--	--	--	XM_048418626.1	XM_048418626	742	0	PREDICTED: Myodes glareolus bestrophin-3-like (LOC125389911), mRNA	--	--	--	--	--	--	--	--	--	--	--	--	--	--	--	--	--	--	--
Cluster-4432.2488	23.9842861232642	1.49883511679774	3.6494	0.0041155	0.44213	1475	XP_005351186.1	XP_005351186	2098	1.14e-292	serine/threonine-protein kinase PLK1 [Microtus ochrogaster]	XM_005351129.3	XM_005351129	1361	0	PREDICTED: Microtus ochrogaster polo like kinase 1 (Plk1), mRNA	K06631	PLK1	polo-like kinase 1	http://www.genome.jp/dbget-bin/www_bget?ko:K06631	Q62673	2064	7.94e-290	Serine/threonine-protein kinase PLK1 OS=Rattus norvegicus OX=10116 GN=Plk1 PE=2 SV=2	PF00069//PF00659//PF07714	Protein kinase domain//POLO box duplicated region//Protein tyrosine and serine/threonine kinase	GO:0006468	protein phosphorylation	GO:0004672//GO:0005524//GO:0005515	protein kinase activity//ATP binding//protein binding	--	--	KOG0575	Polo-like serine/threonine protein kinase	--
Cluster-4432.25143	9.15024394443586	0	5.1757	0.0044066	0.44213	824	--	--	--	--	--	XM_048427460.1	XM_048427460	664	0	PREDICTED: Myodes glareolus ubiquitin like with PHD and ring finger domains 1 (Uhrf1), transcript variant X5, mRNA	--	--	--	--	--	--	--	--	--	--	--	--	--	--	--	--	--	--	--
Cluster-4432.3137	46.5628956574772	4.437157721185	3.2514	0.0043023	0.44213	2881	XP_048286807.1	XP_048286807	1989	5.09e-271	tyrosine-protein phosphatase non-receptor type 7 isoform X4 [Myodes glareolus]	XM_048430850.1	XM_048430850	2625	0	PREDICTED: Myodes glareolus protein tyrosine phosphatase non-receptor type 7 (Ptpn7), transcript variant X4, mRNA	K18019	PTPN7	tyrosine-protein phosphatase non-receptor type 7	http://www.genome.jp/dbget-bin/www_bget?ko:K18019	Q8BUM3	1804	6.21e-247	Tyrosine-protein phosphatase non-receptor type 7 OS=Mus musculus OX=10090 GN=Ptpn7 PE=1 SV=1	PF13350//PF00782//PF00102	Tyrosine phosphatase family//Dual specificity phosphatase, catalytic domain//Protein-tyrosine phosphatase	GO:0006470//GO:0016311//GO:0006570	protein dephosphorylation//dephosphorylation//tyrosine metabolic process	GO:0004725//GO:0004721//GO:0008138	protein tyrosine phosphatase activity//phosphoprotein phosphatase activity//protein tyrosine/serine/threonine phosphatase activity	--	--	--	--	--
Cluster-4432.3153	51.5558964570281	5.93599283798274	2.9723	0.0043986	0.44213	1355	XP_048307055.1	XP_048307055	1392	2.10e-191	class II histocompatibility antigen, M alpha chain [Myodes glareolus]	XM_048451098.1	XM_048451098	1281	0	PREDICTED: Myodes glareolus class II histocompatibility antigen, M alpha chain (LOC125411212), mRNA	K06752	MHC2	MHC class II antigen	http://www.genome.jp/dbget-bin/www_bget?ko:K06752	P28078	1102	1.23e-149	Class II histocompatibility antigen, M alpha chain OS=Mus musculus OX=10090 GN=H2-DMa PE=1 SV=1	PF00993	Class II histocompatibility antigen, alpha domain	GO:0006955//GO:0019882	immune response//antigen processing and presentation	--	--	GO:0042613//GO:0016020	MHC class II protein complex//membrane	--	--	--
Cluster-4432.3934	62.2718624183827	6.49876667284375	3.2557	0.0042605	0.44213	2038	XP_048273036.1	XP_048273036	978	2.31e-126	CD83 antigen isoform X1 [Myodes glareolus]	XM_048417079.1	XM_048417079	1793	0	PREDICTED: Myodes glareolus CD83 molecule (Cd83), transcript variant X1, mRNA	K06510	CD83	CD83 antigen	http://www.genome.jp/dbget-bin/www_bget?ko:K06510	O88324	879	8.17e-114	CD83 antigen OS=Mus musculus OX=10090 GN=Cd83 PE=2 SV=1	PF08919	F-actin binding	GO:0006468	protein phosphorylation	GO:0004715//GO:0005524	non-membrane spanning protein tyrosine kinase activity//ATP binding	--	--	--	--	--
Cluster-4432.4659	0.560772034126718	15.539380645018	-4.8476	0.0043243	0.44213	533	--	--	--	--	--	XM_048433844.1	XM_048433844	437	0	PREDICTED: Myodes glareolus C-C motif chemokine ligand 24 (Ccl24), transcript variant X2, mRNA	--	--	--	--	--	--	--	--	--	--	--	--	--	--	--	--	--	--	--
Cluster-4432.6491	4.21269223133175	28.2925377467812	-2.7258	0.0043575	0.44213	1307	XP_005352384.1	XP_005352384	835	2.39e-96	canalicular multispecific organic anion transporter 1 [Microtus ochrogaster]	XM_005352327.3	XM_005352327	927	0	PREDICTED: Microtus ochrogaster ATP binding cassette subfamily C member 2 (Abcc2), mRNA	K05666	ABCC2	ATP-binding cassette, subfamily C (CFTR/MRP), member 2	http://www.genome.jp/dbget-bin/www_bget?ko:K05666	Q8VI47	786	5.53e-92	ATP-binding cassette sub-family C member 2 OS=Mus musculus OX=10090 GN=Abcc2 PE=1 SV=2	PF00005	ABC transporter	--	--	GO:0005524//GO:0016887	ATP binding//ATP hydrolysis activity	--	--	--	--	--
Cluster-4432.6840	19.6108803125119	1.38329723285387	3.5105	0.0042413	0.44213	1916	XP_048312182.1	XP_048312182	2787	0.0	DENN domain-containing protein 4B isoform X1 [Myodes glareolus]	XM_057793271.1	XM_057793271	1704	0	PREDICTED: Chionomys nivalis DENN domain containing 4B (Dennd4b), transcript variant X3, mRNA	K20163	DENND4	DENN domain-containing protein 4	http://www.genome.jp/dbget-bin/www_bget?ko:K20163	Q3U1Y4	2696	0.0	DENN domain-containing protein 4B OS=Mus musculus OX=10090 GN=Dennd4b PE=1 SV=2	PF00686	Starch binding domain	--	--	GO:2001070	starch binding	--	--	KOG2127	Calmodulin-binding protein CRAG, contains DENN domain	--
Cluster-4432.6930	33.3948122275266	2.2669827601085	3.656	0.0041424	0.44213	1072	XP_005356711.1	XP_005356711	532	5.18e-63	brain acid soluble protein 1 [Microtus ochrogaster] >XP_041488174.1 brain acid soluble protein 1 [Microtus oregoni] >XP_049976441.1 brain acid soluble protein 1 [Microtus fortis] >XP_057645744.1 brain acid soluble protein 1 [Chionomys nivalis]	XM_050120484.1	XM_050120484	1024	0	PREDICTED: Microtus fortis brain abundant membrane attached signal protein 1 (Basp1), mRNA	K17272	BASP1	brain acid soluble protein 1	http://www.genome.jp/dbget-bin/www_bget?ko:K17272	Q05175	273	4.41e-27	Brain acid soluble protein 1 OS=Rattus norvegicus OX=10116 GN=Basp1 PE=1 SV=2	--	--	--	--	--	--	--	--	--	--	--
Cluster-4432.7032	91.6850650127369	12.3750833188278	2.8131	0.0043304	0.44213	3304	XP_048294082.1	XP_048294082	2845	0.0	L-amino-acid oxidase isoform X2 [Myodes glareolus]	XM_048438125.1	XM_048438125	1297	0	PREDICTED: Myodes glareolus interleukin 4 induced 1 (Il4i1), transcript variant X2, mRNA	K03334	IL4I1	L-amino-acid oxidase	http://www.genome.jp/dbget-bin/www_bget?ko:K03334	O09046	1929	1.62e-259	L-amino-acid oxidase OS=Mus musculus OX=10090 GN=Il4i1 PE=1 SV=1	PF02737//PF01266//PF04820//PF03721//PF01593//PF00743//PF01494//PF02254//PF07992//PF06100//PF01210	3-hydroxyacyl-CoA dehydrogenase, NAD binding domain//FAD dependent oxidoreductase//Tryptophan halogenase//UDP-glucose/GDP-mannose dehydrogenase family, NAD binding domain//Flavin containing amine oxidoreductase//Flavin-binding monooxygenase-like//FAD binding domain//TrkA-N domain//Pyridine nucleotide-disulphide oxidoreductase//MCRA family//NAD-dependent glycerol-3-phosphate dehydrogenase N-termin…	GO:0006631//GO:0046168//GO:0006813	fatty acid metabolic process//glycerol-3-phosphate catabolic process//potassium ion transport	GO:0016491//GO:0004499//GO:0071949//GO:0004497//GO:0016616//GO:0070403//GO:0050661//GO:0051287//GO:0050151//GO:0050660	oxidoreductase activity//N,N-dimethylaniline monooxygenase activity//FAD binding//monooxygenase activity//oxidoreductase activity, acting on the CH-OH group of donors, NAD or NADP as acceptor//NAD+ binding//NADP binding//NAD binding//oleate hydratase activity//flavin adenine dinucleotide binding	--	--	KOG0029	Amine oxidase	--
Cluster-4432.7238	40.4488776641135	3.90008584576199	3.1789	0.0044488	0.44213	2300	XP_048301198.1	XP_048301198	1609	8.10e-218	NF-kappa-B inhibitor epsilon [Myodes glareolus]	XM_038343154.1	XM_038343154	1947	0	PREDICTED: Arvicola amphibius NFKB inhibitor epsilon (Nfkbie), mRNA	K05872	NFKBIE	NF-kappa-B inhibitor epsilon	http://www.genome.jp/dbget-bin/www_bget?ko:K05872	O54910	1414	1.26e-190	NF-kappa-B inhibitor epsilon OS=Mus musculus OX=10090 GN=Nfkbie PE=1 SV=2	PF12796//PF13637//PF13606//PF00023//PF13857	Ankyrin repeats (3 copies)//Ankyrin repeats (many copies)//Ankyrin repeat//Ankyrin repeat//Ankyrin repeats (many copies)	--	--	GO:0005515	protein binding	--	--	KOG0504	FOG: Ankyrin repeat	--
Cluster-4432.7619	32.9835673824442	5.68618698518312	2.3321	0.0044172	0.44213	2795	XP_047288192.1	XP_047288192	2267	3.30e-312	tyrosine-protein kinase Fes/Fps isoform X5 [Homo sapiens] >XP_047288195.1 tyrosine-protein kinase Fes/Fps isoform X5 [Homo sapiens] >XP_054233481.1 tyrosine-protein kinase Fes/Fps isoform X5 [Homo sapiens] >XP_054233484.1 tyrosine-protein kinase Fes/Fps isoform X5 [Homo sapiens]	XR_003946388.1	XR_003946388	1917	0	PREDICTED: Mus musculus feline sarcoma oncogene (Fes), transcript variant X3, misc_RNA	K07527	FES, FPS	tyrosine-protein kinase Fes/Fps	http://www.genome.jp/dbget-bin/www_bget?ko:K07527	P16879	2106	9.51e-286	Tyrosine-protein kinase Fes/Fps OS=Mus musculus OX=10090 GN=Fes PE=1 SV=2	PF00445//PF14942//PF07714//PF00069	Ribonuclease T2 family//Organelle biogenesis, Muted-like protein//Protein tyrosine and serine/threonine kinase//Protein kinase domain	GO:0006468	protein phosphorylation	GO:0005524//GO:0033897//GO:0004672//GO:0003723	ATP binding//ribonuclease T2 activity//protein kinase activity//RNA binding	GO:0031083//GO:0030133	BLOC-1 complex//transport vesicle	KOG0194	Protein tyrosine kinase	--
Cluster-4432.8043	90.0523478453045	14.5490727799578	2.6085	0.0043591	0.44213	1914	XP_048278541.1	XP_048278541	1531	3.03e-206	hematopoietic lineage cell-specific protein [Myodes glareolus]	XM_048422584.1	XM_048422584	1793	0	PREDICTED: Myodes glareolus hematopoietic cell-specific Lyn substrate 1 (Hcls1), mRNA	K06106	CTTN, EMS1	cortactin	http://www.genome.jp/dbget-bin/www_bget?ko:K06106	P49710	1322	1.06e-176	Hematopoietic lineage cell-specific protein OS=Mus musculus OX=10090 GN=Hcls1 PE=1 SV=2	PF14604//PF00018//PF07653	Variant SH3 domain//SH3 domain//Variant SH3 domain	--	--	GO:0005515	protein binding	--	--	KOG3655	Drebrins and related actin binding proteins	--
Cluster-4432.9710	0.869292827156203	18.0783852801011	-4.4442	0.0044775	0.44213	392	--	--	--	--	--	OX465458.1	OX465458	253	3.51171e-127	Chionomys nivalis genome assembly, chromosome: 10	--	--	--	--	--	--	--	--	--	--	--	--	--	--	--	--	--	--	--
Cluster-4432.17657	0.289764275718734	13.1159138938788	-5.5998	0.0045037	0.44327	343	--	--	--	--	--	XR_007228737.1	XR_007228737	157	7.03579e-74	PREDICTED: Myodes glareolus uncharacterized LOC125390432 (LOC125390432), ncRNA	--	--	--	--	--	--	--	--	--	--	--	--	--	--	--	--	--	--	--
Cluster-4432.16285	149.961789214588	787.109980035056	-2.3885	0.0045458	0.44392	420	KAH0500813.1	KAH0500813	380	6.96e-45	NADH dehydrogenase [ubiquinone] 1 alpha subcomplex subunit 1 [Microtus ochrogaster]	XM_048450430.1	XM_048450430	397	0	PREDICTED: Myodes glareolus NADH:ubiquinone oxidoreductase subunit A1 (Ndufa1), mRNA	K03945	NDUFA1	NADH dehydrogenase (ubiquinone) 1 alpha subcomplex subunit 1	http://www.genome.jp/dbget-bin/www_bget?ko:K03945	Q9WU08	358	2.83e-44	NADH dehydrogenase [ubiquinone] 1 alpha subcomplex subunit 1 OS=Cricetulus griseus OX=10029 GN=NDUFA1 PE=3 SV=1	--	--	--	--	--	--	--	--	--	--	--
Cluster-4432.17869	0.482140738261766	10.0744548889491	-4.0977	0.0045634	0.44392	611	--	--	--	--	--	XM_048427717.1	XM_048427717	355	0	PREDICTED: Myodes glareolus uncharacterized LOC125395974 (LOC125395974), mRNA	--	--	--	--	--	--	--	--	--	--	--	--	--	--	--	--	--	--	--
Cluster-4432.2882	9.55878307284632	0	5.22	0.004559	0.44392	418	KAH0502417.1	KAH0502417	521	4.18e-66	Ig heavy chain V region 23 [Microtus ochrogaster]	OX465458.1	OX465458	210	3.01787e-103	Chionomys nivalis genome assembly, chromosome: 10	--	--	--	--	P01746	495	3.11e-64	Ig heavy chain V region 93G7 OS=Mus musculus OX=10090 PE=2 SV=1	--	--	--	--	--	--	--	--	--	--	--
Cluster-4432.9408	142.531112001569	22.6434823686313	2.6362	0.0045687	0.44392	1302	NP_001288237.1	NP_001288237	483	2.88e-56	rho GDP-dissociation inhibitor 2 isoform 2 [Mus musculus] >NP_001288238.1 rho GDP-dissociation inhibitor 2 isoform 2 [Mus musculus] >NP_001396430.1 rho GDP-dissociation inhibitor 2 isoform 2 [Mus musculus] >NP_001396431.1 rho GDP-dissociation inhibitor 2 isoform 2 [Mus musculus] >NP_001396432.1 rho GDP-dissociation inhibitor 2 isoform 2 [Mus musculus] >NP_001396433.1 rho GDP-dissociation inhibito…	XM_048432464.1	XM_048432464	671	0	PREDICTED: Myodes glareolus Rho GDP dissociation inhibitor beta (Arhgdib), transcript variant X3, mRNA	K12462	ARHGDI, RHOGDI	Rho GDP-dissociation inhibitor	http://www.genome.jp/dbget-bin/www_bget?ko:K12462	Q61599	483	2.00e-57	Rho GDP-dissociation inhibitor 2 OS=Mus musculus OX=10090 GN=Arhgdib PE=1 SV=3	PF02115	RHO protein GDP dissociation inhibitor	GO:0007266	Rho protein signal transduction	GO:0005094//GO:0005515	Rho GDP-dissociation inhibitor activity//protein binding	GO:0005737	cytoplasm	KOG3205	Rho GDP-dissociation inhibitor	--
Cluster-4432.11259	32.0231736867677	145.324183035131	-2.1805	0.0046274	0.4449	1804	XP_004839656.1	XP_004839656	1087	4.42e-143	sclerostin domain-containing protein 1 [Heterocephalus glaber]	XM_048415742.1	XM_048415742	1488	0	PREDICTED: Myodes glareolus sclerostin domain containing 1 (Sostdc1), mRNA	K25738	SOSTDC1	sclerostin domain-containing protein 1	http://www.genome.jp/dbget-bin/www_bget?ko:K25738	Q9CQN4	1047	5.65e-140	Sclerostin domain-containing protein 1 OS=Mus musculus OX=10090 GN=Sostdc1 PE=1 SV=1	PF04726//PF05463	Microvirus J protein//Sclerostin (SOST)	--	--	GO:0003677	DNA binding	GO:0005615	extracellular space	--	--	--
Cluster-4432.18415	107.401667983223	31.6895259496808	1.7183	0.0046372	0.4449	3068	--	--	--	--	--	XM_048455214.1	XM_048455214	2855	0	PREDICTED: Myodes glareolus family with sequence similarity 53 member B (Fam53b), transcript variant X3, mRNA	--	--	--	--	--	--	--	--	--	--	--	--	--	--	--	--	--	--	--
Cluster-4432.2412	31.5388761799142	2.53551869782	3.4596	0.0046227	0.4449	2814	XP_048283066.1	XP_048283066	4353	0.0	F-BAR domain only protein 1 isoform X1 [Myodes glareolus] >XP_048283067.1 F-BAR domain only protein 1 isoform X1 [Myodes glareolus] >XP_048283068.1 F-BAR domain only protein 1 isoform X1 [Myodes glareolus] >XP_048283069.1 F-BAR domain only protein 1 isoform X1 [Myodes glareolus] >XP_048283070.1 F-BAR domain only protein 1 isoform X1 [Myodes glareolus] >XP_048283071.1 F-BAR domain only protein 1 i…	XM_048427115.1	XM_048427115	2727	0	PREDICTED: Myodes glareolus FCH and mu domain containing endocytic adaptor 1 (Fcho1), transcript variant X7, mRNA	K20042	FCHO	F-BAR domain only protein	http://www.genome.jp/dbget-bin/www_bget?ko:K20042	Q8K285	4153	0.0	F-BAR domain only protein 1 OS=Mus musculus OX=10090 GN=Fcho1 PE=1 SV=2	PF06456	Arfaptin-like domain	--	--	GO:0019904	protein domain specific binding	--	--	KOG2398	Predicted proline-serine-threonine phosphatase-interacting protein (PSTPIP)	--
Cluster-4432.4894	45.1200015498482	3.66901007787425	3.4656	0.0046198	0.4449	2210	XP_048286278.1	XP_048286278	3266	0.0	tyrosine-protein kinase ZAP-70 [Myodes glareolus]	XM_048430321.1	XM_048430321	2071	0	PREDICTED: Myodes glareolus tyrosine-protein kinase ZAP-70 (LOC125397826), mRNA	K07360	ZAP70	tyrosine-protein kinase ZAP-70	http://www.genome.jp/dbget-bin/www_bget?ko:K07360	P43404	3166	0.0	Tyrosine-protein kinase ZAP-70 OS=Mus musculus OX=10090 GN=Zap70 PE=1 SV=3	PF00069//PF07714	Protein kinase domain//Protein tyrosine and serine/threonine kinase	GO:0006468	protein phosphorylation	GO:0005524//GO:0004672	ATP binding//protein kinase activity	--	--	--	--	--
Cluster-4432.19172	3.452564639815	21.3525351617403	-2.6539	0.0046819	0.44497	1089	ELK01388.1	ELK01388	133	1.10e-06	hypothetical protein PAL_GLEAN10000082 [Pteropus alecto] >ELK08259.1 hypothetical protein PAL_GLEAN10001160 [Pteropus alecto] >ELK08260.1 hypothetical protein PAL_GLEAN10001161 [Pteropus alecto]	XM_057759743.1	XM_057759743	941	0	PREDICTED: Chionomys nivalis polyadenylate-binding protein 1-like 2 (LOC130867649), mRNA	--	--	--	--	--	--	--	--	--	--	--	--	--	--	--	--	--	--	--
Cluster-4432.22619	1.59077844070351	16.3973642128346	-3.3531	0.0046541	0.44497	860	--	--	--	--	--	XM_048426985.1	XM_048426985	791	0	PREDICTED: Myodes glareolus zinc finger protein 471 (Znf471), mRNA	--	--	--	--	--	--	--	--	PF03660//PF01096//PF07975//PF01155//PF06397//PF01844	PHF5-like protein//Transcription factor S-II (TFIIS)//TFIIH C1-like domain//Hydrogenase/urease nickel incorporation, metallochaperone, hypA//Desulfoferrodoxin, N-terminal domain//HNH endonuclease	GO:0051604//GO:0000398//GO:0006281//GO:0006351	protein maturation//mRNA splicing, via spliceosome//DNA repair//DNA-templated transcription	GO:0008270//GO:0003676//GO:0005506//GO:0004519//GO:0016151	zinc ion binding//nucleic acid binding//iron ion binding//endonuclease activity//nickel cation binding	--	--	--	--	zf-C2H2
Cluster-4432.7022	134.125767238495	16.6363836910546	3.0352	0.0046709	0.44497	2994	XP_048305576.1	XP_048305576	3300	0.0	integrin beta-7 isoform X1 [Myodes glareolus]	XM_048449621.1	XM_048449621	2131	0	PREDICTED: Myodes glareolus integrin subunit beta 7 (Itgb7), transcript variant X2, mRNA	K06590	ITGB7	integrin beta 7	http://www.genome.jp/dbget-bin/www_bget?ko:K06590	P26011	3010	0.0	Integrin beta-7 OS=Mus musculus OX=10090 GN=Itgb7 PE=1 SV=2	--	--	--	--	--	--	--	--	--	--	--
Cluster-4432.4403	119.781731440907	25.2945389503952	2.2159	0.0046988	0.44518	3283	XP_048296727.1	XP_048296727	2305	1.67e-314	phostensin [Myodes glareolus]	XM_048440770.1	XM_048440770	2575	0	PREDICTED: Myodes glareolus protein phosphatase 1 regulatory subunit 18 (Ppp1r18), mRNA	K17559	PPP1R18	phostensin	http://www.genome.jp/dbget-bin/www_bget?ko:K17559	Q8BQ30	1618	2.13e-213	Phostensin OS=Mus musculus OX=10090 GN=Ppp1r18 PE=1 SV=1	PF13914	Phostensin PP1-binding and SH3-binding region	--	--	GO:0019902	phosphatase binding	--	--	--	--	--
Cluster-4432.16223	4552.21621500165	26598.8390777751	-2.5467	0.0047321	0.44695	382	XP_048275450.1	XP_048275450	379	2.83e-45	serine protease inhibitor Kazal-type 1 [Myodes glareolus]	XM_048419493.1	XM_048419493	302	1.96877e-154	PREDICTED: Myodes glareolus serine peptidase inhibitor Kazal type 1 (Spink1), mRNA	K23417	SPINK1	serine protease inhibitor Kazal-type 1	http://www.genome.jp/dbget-bin/www_bget?ko:K23417	P09036	285	2.97e-33	Serine protease inhibitor Kazal-type 1 OS=Mus musculus OX=10090 GN=Spink1 PE=1 SV=1	PF00050//PF07648	Kazal-type serine protease inhibitor domain//Kazal-type serine protease inhibitor domain	--	--	GO:0005515	protein binding	--	--	--	--	--
Cluster-4432.6223	29.7512955845603	2.66978666667575	3.317	0.0048177	0.45363	1629	XP_048304870.1	XP_048304870	1199	5.55e-161	CD48 antigen [Myodes glareolus]	XM_048448913.1	XM_048448913	1527	0	PREDICTED: Myodes glareolus CD48 molecule (Cd48), mRNA	K06479	CD48, BCM1	CD48 antigen	http://www.genome.jp/dbget-bin/www_bget?ko:K06479	P18181	756	2.24e-96	CD48 antigen OS=Mus musculus OX=10090 GN=Cd48 PE=1 SV=1	--	--	--	--	--	--	--	--	--	--	--
Cluster-4432.13656	23.5518084775971	155.140843222908	-2.705	0.0048857	0.45738	564	XP_041501854.1	XP_041501854	356	6.23e-41	NADH dehydrogenase [ubiquinone] 1 alpha subcomplex assembly factor 8 [Microtus oregoni] >XP_041502478.1 NADH dehydrogenase [ubiquinone] 1 alpha subcomplex assembly factor 8 isoform X2 [Microtus oregoni] >XP_048285312.1 NADH dehydrogenase [ubiquinone] 1 alpha subcomplex assembly factor 8 isoform X2 [Myodes glareolus] >XP_049996342.1 NADH dehydrogenase [ubiquinone] 1 alpha subcomplex assembly facto…	XM_057776132.1	XM_057776132	388	0	PREDICTED: Chionomys nivalis NADH:ubiquinone oxidoreductase complex assembly factor 8 (Ndufaf8), mRNA	K24726	NDUFAF8	NADH dehydrogenase	http://www.genome.jp/dbget-bin/www_bget?ko:K24726	A1L188	335	5.32e-40	NADH dehydrogenase [ubiquinone] 1 alpha subcomplex assembly factor 8 OS=Homo sapiens OX=9606 GN=NDUFAF8 PE=1 SV=1	PF04879	Molybdopterin oxidoreductase Fe4S4 domain	--	--	GO:0016491	oxidoreductase activity	--	--	--	--	--
Cluster-4432.16213	7.40249842804621	79.9257825423591	-3.4254	0.0048877	0.45738	1352	EEC08748.1	EEC08748	379	4.40e-41	hypothetical protein IscW_ISCW024385, partial [Ixodes scapularis]	JN975069.1	JN975069	1086	0	Caenorhabditis elegans 16S ribosomal RNA gene, partial sequence	--	--	--	--	--	--	--	--	--	--	--	--	--	--	--	--	--	--	--
Cluster-4432.2169	23.752972166708	1.13349138005425	4.0981	0.0049031	0.45742	2956	XP_048282497.1	XP_048282497	4347	0.0	interferon-induced very large GTPase 1-like [Myodes glareolus]	XM_048426540.1	XM_048426540	2692	0	PREDICTED: Myodes glareolus interferon-induced very large GTPase 1-like (LOC125395233), mRNA	--	--	--	--	Q80SU7	2670	0.0	Interferon-induced very large GTPase 1 OS=Mus musculus OX=10090 GN=Gvin1 PE=1 SV=1	PF01297//PF01397	Zinc-uptake complex component A periplasmic//Terpene synthase, N-terminal domain	GO:0030001	metal ion transport	GO:0010333//GO:0046872//GO:0016829	terpene synthase activity//metal ion binding//lyase activity	--	--	--	--	--
Cluster-4432.4969	38.8145817983581	3.169398372275	3.4576	0.0049681	0.46206	2465	XP_057615337.1	XP_057615337	3401	0.0	tyrosine-protein kinase BTK [Chionomys nivalis]	XM_048417804.1	XM_048417804	2396	0	PREDICTED: Myodes glareolus Bruton tyrosine kinase (Btk), transcript variant X1, mRNA	K07370	BTK	Bruton agammaglobulinemia tyrosine kinase	http://www.genome.jp/dbget-bin/www_bget?ko:K07370	P35991	3357	0.0	Tyrosine-protein kinase BTK OS=Mus musculus OX=10090 GN=Btk PE=1 SV=4	PF00779//PF00018//PF14604//PF07714//PF00069//PF05609//PF07653	BTK motif//SH3 domain//Variant SH3 domain//Protein tyrosine and serine/threonine kinase//Protein kinase domain//Lamina-associated polypeptide 1, AAA+ activator domain//Variant SH3 domain	GO:0006468//GO:0035556	protein phosphorylation//intracellular signal transduction	GO:0005515//GO:0001671//GO:0005524//GO:0004672	protein binding//ATPase activator activity//ATP binding//protein kinase activity	--	--	--	--	--
Cluster-4432.11143	25.3823925853809	0.499611705599248	5.1014	0.0050597	0.46768	2650	XP_048289005.1	XP_048289005	3341	0.0	NLR family CARD domain-containing protein 3 isoform X2 [Myodes glareolus]	XM_048433048.1	XM_048433048	2442	0	PREDICTED: Myodes glareolus NLR family CARD domain containing 3 (Nlrc3), transcript variant X11, mRNA	K22614	NLRC3, NOD3	NLR family CARD domain-containing protein 3	http://www.genome.jp/dbget-bin/www_bget?ko:K22614	Q5DU56	2873	0.0	Protein NLRC3 OS=Mus musculus OX=10090 GN=Nlrc3 PE=1 SV=2	--	--	--	--	--	--	--	--	--	--	--
Cluster-4432.15736	20.2565835489776	96.8361317800004	-2.2345	0.0050746	0.46768	521	XP_038184625.1	XP_038184625	566	2.38e-72	mitochondrial import inner membrane translocase subunit TIM16 [Arvicola amphibius] >XP_048289037.1 mitochondrial import inner membrane translocase subunit TIM16 isoform X1 [Myodes glareolus] >XP_049987203.1 mitochondrial import inner membrane translocase subunit TIM16 isoform X1 [Microtus fortis]	XM_050131246.1	XM_050131246	478	0	PREDICTED: Microtus fortis presequence translocase associated motor 16 (Pam16), transcript variant X1, mRNA	K17805	PAM16, TIM16	mitochondrial import inner membrane translocase subunit TIM16	http://www.genome.jp/dbget-bin/www_bget?ko:K17805	Q9CQV1	550	3.15e-72	Mitochondrial import inner membrane translocase subunit TIM16 OS=Mus musculus OX=10090 GN=Pam16 PE=1 SV=1	--	--	--	--	--	--	--	--	KOG3442	Uncharacterized conserved protein	--
Cluster-4432.18217	91.4838371659791	14.8918719317359	2.5393	0.0050476	0.46768	3889	XP_041496571.1	XP_041496571	1433	1.49e-185	GTPase IMAP family member 5-like [Microtus oregoni]	XM_050119956.1	XM_050119956	1953	0	PREDICTED: Microtus fortis uncharacterized LOC126487242 (LOC126487242), mRNA	--	--	--	--	Q8BWF2	1118	2.01e-141	GTPase IMAP family member 5 OS=Mus musculus OX=10090 GN=Gimap5 PE=1 SV=1	PF13456//PF02421//PF03193//PF04548//PF00005//PF01926//PF00735	Reverse transcriptase-like//Ferrous iron transport protein B//RsgA GTPase//AIG1 family//ABC transporter//50S ribosome-binding GTPase//Septin	GO:0051252	regulation of RNA metabolic process	GO:0004523//GO:0003676//GO:0005524//GO:0016887//GO:0005525//GO:0003924	RNA-DNA hybrid ribonuclease activity//nucleic acid binding//ATP binding//ATP hydrolysis activity//GTP binding//GTPase activity	--	--	--	--	--
Cluster-4432.20298	146.496635798644	36.7383473231459	1.9562	0.0051229	0.4707	3894	XP_055482369.1	XP_055482369	4656	0.0	ectonucleotide pyrophosphatase/phosphodiesterase family member 2 isoform X3 [Psammomys obesus]	XM_057791583.1	XM_057791583	3307	0	PREDICTED: Chionomys nivalis ectonucleotide pyrophosphatase/phosphodiesterase 2 (Enpp2), transcript variant X1, mRNA	K01122	ENPP2	ectonucleotide pyrophosphatase/phosphodiesterase family member 2	http://www.genome.jp/dbget-bin/www_bget?ko:K01122	Q9R1E6	4550	0.0	Ectonucleotide pyrophosphatase/phosphodiesterase family member 2 OS=Mus musculus OX=10090 GN=Enpp2 PE=1 SV=3	PF01223//PF01553//PF08096	DNA/RNA non-specific endonuclease//Acyltransferase//Bombolitin family	--	--	GO:0046872//GO:0003676//GO:0016746//GO:0016787	metal ion binding//nucleic acid binding//acyltransferase activity//hydrolase activity	GO:0005576	extracellular region	KOG2645	Type I phosphodiesterase/nucleotide pyrophosphatase	--
Cluster-4432.16462	37.2176336914733	185.845418073233	-2.3062	0.0052019	0.47314	638	XP_048283246.1	XP_048283246	785	2.19e-104	required for excision 1-B domain-containing protein [Myodes glareolus]	XM_048427289.1	XM_048427289	617	0	PREDICTED: Myodes glareolus required for excision 1-B domain containing (Rex1bd), mRNA	--	--	--	--	Q9CYZ6	688	6.05e-92	Required for excision 1-B domain-containing protein OS=Mus musculus OX=10090 GN=Rex1bd PE=1 SV=1	--	--	--	--	--	--	--	--	--	--	--
Cluster-4432.2282	22.0449975716357	0.633879674455	4.7539	0.0052234	0.47314	2224	OWK14321.1	OWK14321	804	9.54e-100	RAB37 [Cervus elaphus hippelaphus]	XM_048452071.1	XM_048452071	1697	0	PREDICTED: Myodes glareolus RAB37, member RAS oncogene family (Rab37), mRNA	K07914	RAB37	Ras-related protein Rab-37	http://www.genome.jp/dbget-bin/www_bget?ko:K07914	Q9JKM7	784	1.50e-98	Ras-related protein Rab-37 OS=Mus musculus OX=10090 GN=Rab37 PE=1 SV=2	PF00071	Ras family	--	--	GO:0003924//GO:0005525	GTPase activity//GTP binding	--	--	KOG0078	GTP-binding protein SEC4, small G protein superfamily, and related Ras family GTP-binding proteins	--
Cluster-4432.23167	9.4939557277441	0	5.2286	0.0052272	0.47314	1377	--	--	--	--	--	OX465466.1	OX465466	1010	0	Chionomys nivalis genome assembly, chromosome: 18	--	--	--	--	--	--	--	--	--	--	--	--	--	--	--	--	--	--	--
Cluster-4432.3007	26.2200225294147	1.76737105450925	3.6598	0.005166	0.47314	2068	EDL26108.1	EDL26108	600	8.61e-71	mCG131663, isoform CRA_b, partial [Mus musculus]	XM_050152012.1	XM_050152012	1575	0	PREDICTED: Microtus fortis PCNA clamp associated factor (Pclaf), transcript variant X2, mRNA	--	--	--	--	Q6RIA2	518	1.40e-61	PCNA-associated factor OS=Rattus norvegicus OX=10116 GN=Pclaf PE=3 SV=1	--	--	--	--	--	--	--	--	--	--	--
Cluster-4432.6977	44.2112333174184	8.87780137963306	2.2122	0.0051977	0.47314	1405	XP_057649831.1	XP_057649831	2001	1.84e-281	pleckstrin homology domain-containing family O member 1 isoform X1 [Chionomys nivalis]	XM_038311334.1	XM_038311334	1326	0	PREDICTED: Arvicola amphibius pleckstrin homology domain containing O1 (Plekho1), mRNA	K24022	PLEKHO	pleckstrin homology domain-containing family O	http://www.genome.jp/dbget-bin/www_bget?ko:K24022	Q9JIY0	1919	2.76e-271	Pleckstrin homology domain-containing family O member 1 OS=Mus musculus OX=10090 GN=Plekho1 PE=1 SV=1	--	--	--	--	--	--	--	--	--	--	--
Cluster-4432.23188	18.0681992278988	0.249805852799624	5.2423	0.0052605	0.47461	1781	--	--	--	--	--	OX465467.1	OX465467	645	0	Chionomys nivalis genome assembly, chromosome: 19	--	--	--	--	--	--	--	--	--	--	--	--	--	--	--	--	--	--	--
Cluster-4432.3289	17.3893976120991	1.6331030856535	3.0563	0.0052746	0.47461	747	KAH0520814.1	KAH0520814	1053	3.04e-142	Neuron-specific protein family member 2 [Microtus ochrogaster]	XM_048436055.1	XM_048436055	717	0	PREDICTED: Myodes glareolus neuronal vesicle trafficking associated 2 (Nsg2), mRNA	K26677	NSG2	neuronal vesicle trafficking-associated protein 2	http://www.genome.jp/dbget-bin/www_bget?ko:K26677	Q3KR51	860	1.68e-117	Neuronal vesicle trafficking-associated protein 2 OS=Rattus norvegicus OX=10116 GN=Nsg2 PE=1 SV=1	PF06387	D1 dopamine receptor-interacting protein (calcyon)	GO:0048268//GO:0007212	clathrin coat assembly//dopamine receptor signaling pathway	GO:0032051	clathrin light chain binding	GO:0016020	membrane	--	--	--
Cluster-4432.19053	92.1236902509458	23.1875261185805	1.9858	0.0052918	0.47475	2384	XP_049975927.1	XP_049975927	1411	2.02e-188	GTPase IMAP family member 6-like [Microtus fortis]	XM_038319082.1	XM_038319082	1807	0	PREDICTED: Arvicola amphibius GTPase IMAP family member 6-like (LOC119806962), mRNA	--	--	--	--	Q8K349	1104	1.77e-144	GTPase IMAP family member 6 OS=Mus musculus OX=10090 GN=Gimap6 PE=2 SV=1	PF01926//PF00005//PF02421//PF04548//PF00503	50S ribosome-binding GTPase//ABC transporter//Ferrous iron transport protein B//AIG1 family//G-protein alpha subunit	GO:0007186	G protein-coupled receptor signaling pathway	GO:0016887//GO:0005524//GO:0005525//GO:0003924//GO:0031683//GO:0019001	ATP hydrolysis activity//ATP binding//GTP binding//GTPase activity//G-protein beta/gamma-subunit complex binding//guanyl nucleotide binding	--	--	--	--	--
Cluster-4432.2718	19.1709096593759	0.768147643310753	4.4289	0.0053254	0.47636	1161	XP_048276533.1	XP_048276533	893	7.03e-118	signaling threshold-regulating transmembrane adapter 1 [Myodes glareolus]	XM_048420576.1	XM_048420576	1039	0	PREDICTED: Myodes glareolus signaling threshold regulating transmembrane adaptor 1 (Sit1), mRNA	--	--	--	--	Q5M869	718	1.19e-93	Signaling threshold-regulating transmembrane adapter 1 OS=Rattus norvegicus OX=10116 GN=Sit1 PE=1 SV=1	--	--	--	--	--	--	--	--	--	--	--
Cluster-4432.14221	0	72.7896502577973	-9.1254	0.0053674	0.47764	968	XP_050017953.1	XP_050017953	866	7.43e-115	regenerating islet-derived protein 3-alpha-like [Microtus fortis]	XM_050161996.1	XM_050161996	549	0	PREDICTED: Microtus fortis regenerating islet-derived protein 3-alpha-like (LOC126513562), mRNA	K25728	REG3	regenerating islet-derived protein 3	http://www.genome.jp/dbget-bin/www_bget?ko:K25728	O09037	766	6.07e-102	Regenerating islet-derived protein 3-alpha OS=Mus musculus OX=10090 GN=Reg3a PE=1 SV=1	--	--	--	--	--	--	--	--	--	--	--
Cluster-4432.22278	67.9970245077863	12.0287982297867	2.4635	0.0053712	0.47764	2305	XP_048295135.1	XP_048295135	1786	1.01e-244	acyl-CoA desaturase 1 [Myodes glareolus]	XM_048439178.1	XM_048439178	2004	0	PREDICTED: Myodes glareolus acyl-CoA desaturase 1 (LOC125403637), mRNA	K00507	SCD, desC	stearoyl-CoA desaturase (Delta-9 desaturase)	http://www.genome.jp/dbget-bin/www_bget?ko:K00507	P07308	1642	3.36e-225	Acyl-CoA desaturase 1 OS=Rattus norvegicus OX=10116 GN=Scd1 PE=1 SV=2	PF00487	Fatty acid desaturase	GO:0006629	lipid metabolic process	--	--	--	--	KOG1600	Fatty acid desaturase	--
Cluster-4432.20456	54.9993783542315	9.73927088471274	2.3639	0.0054061	0.47795	2976	XP_038179529.1	XP_038179529	2555	0.0	sestrin-3 [Arvicola amphibius]	XM_048433610.1	XM_048433610	2549	0	PREDICTED: Myodes glareolus sestrin 3 (Sesn3), mRNA	K10141	SESN1_3	sestrin 1/3	http://www.genome.jp/dbget-bin/www_bget?ko:K10141	Q9CYP7	2484	0.0	Sestrin-3 OS=Mus musculus OX=10090 GN=Sesn3 PE=1 SV=1	PF02627//PF04636//PF06314	Carboxymuconolactone decarboxylase family//PA26 p53-induced protein (sestrin)//Acetoacetate decarboxylase (ADC)	GO:1901031	regulation of response to reactive oxygen species	GO:0051920//GO:0016829	peroxiredoxin activity//lyase activity	GO:0005634	nucleus	KOG3746	Uncharacterized conserved protein	--
Cluster-4432.4532	96.3422436705964	6.50225261010681	3.9211	0.0053914	0.47795	3642	XP_048310932.1	XP_048310932	1433	3.97e-185	leukosialin [Myodes glareolus]	XM_048454975.1	XM_048454975	3180	0	PREDICTED: Myodes glareolus sialophorin (Spn), mRNA	K06477	SPN, CD43	sialophorin	http://www.genome.jp/dbget-bin/www_bget?ko:K06477	P13838	754	1.18e-88	Leukosialin (Fragment) OS=Rattus norvegicus OX=10116 GN=Spn PE=1 SV=1	PF15360	APJ endogenous ligand	GO:0007165	signal transduction	GO:0005179//GO:0031704	hormone activity//apelin receptor binding	--	--	--	--	--
Cluster-4432.10625	20.3839142698403	1.26775934891	3.7833	0.0056181	0.48659	2050	--	--	--	--	--	XM_048428042.1	XM_048428042	1739	0	PREDICTED: Myodes glareolus interferon regulatory factor 4 (Irf4), transcript variant X4, mRNA	--	--	--	--	--	--	--	--	--	--	--	--	--	--	--	--	--	--	--
Cluster-4432.14901	11.9835862309616	84.5124523800487	-2.7967	0.0056353	0.48659	576	XP_005355087.1	XP_005355087	628	1.67e-81	proteasome assembly chaperone 4 isoform X1 [Microtus ochrogaster] >XP_038189908.1 proteasome assembly chaperone 4 isoform X1 [Arvicola amphibius] >XP_041488855.1 proteasome assembly chaperone 4 isoform X1 [Microtus oregoni] >XP_049998689.1 proteasome assembly chaperone 4 isoform X1 [Microtus fortis] >KAH0516724.1 Proteasome assembly chaperone 4 [Microtus ochrogaster]	XM_048429969.1	XM_048429969	506	0	PREDICTED: Myodes glareolus proteasome assembly chaperone 4 (Psmg4), mRNA	K11878	PSMG4, PAC4	proteasome assembly chaperone 4	http://www.genome.jp/dbget-bin/www_bget?ko:K11878	P0C7N9	602	7.40e-80	Proteasome assembly chaperone 4 OS=Mus musculus OX=10090 GN=Psmg4 PE=1 SV=1	PF16093	Proteasome assembly chaperone 4	GO:0043248	proteasome assembly	--	--	--	--	--	--	--
Cluster-4432.1580	19.2905820970186	1.01795349611038	4.0253	0.0056921	0.48659	2058	XP_048314149.1	XP_048314149	2766	0.0	coiled-coil domain-containing protein 88B isoform X2 [Myodes glareolus]	XM_057777635.1	XM_057777635	1739	0	PREDICTED: Chionomys nivalis coiled-coil domain containing 88B (Ccdc88b), mRNA	K25813	CCDC88B	coiled-coil domain-containing protein 88B	http://www.genome.jp/dbget-bin/www_bget?ko:K25813	Q4QRL3	2098	1.89e-279	Coiled-coil domain-containing protein 88B OS=Mus musculus OX=10090 GN=Ccdc88b PE=1 SV=2	PF19047//PF16326//PF11734//PF06009	HOOK domain//ABC transporter C-terminal domain//TilS substrate C-terminal domain//Laminin Domain II	GO:0030705//GO:0007155//GO:0008033	cytoskeleton-dependent intracellular transport//cell adhesion//tRNA processing	GO:0003677//GO:0016879//GO:0000166//GO:0005524	DNA binding//ligase activity, forming carbon-nitrogen bonds//nucleotide binding//ATP binding	GO:0005737	cytoplasm	--	--	--
Cluster-4432.16403	106.950114305563	449.023626770582	-2.0656	0.0055815	0.48659	1434	XP_052037338.1	XP_052037338	991	2.26e-130	LOW QUALITY PROTEIN: uncharacterized protein C11orf96 homolog [Apodemus sylvaticus]	OX465457.1	OX465457	1344	0	Chionomys nivalis genome assembly, chromosome: 9	--	--	--	--	A8IHN8	990	1.55e-132	Uncharacterized protein C11orf96 homolog OS=Rattus norvegicus OX=10116 GN=Ag2 PE=1 SV=1	--	--	--	--	--	--	--	--	--	--	--
Cluster-4432.17336	19.1987508442972	1.04016951828532	5.1913	0.0056943	0.48659	434	XP_028613098.1	XP_028613098	582	8.84e-74	glutathione S-transferase Mu 7 [Grammomys surdaster]	XM_050127799.1	XM_050127799	334	3.68383e-172	PREDICTED: Microtus fortis glutathione S-transferase Mu 7 (LOC126491868), mRNA	K00799	GST, gst	glutathione S-transferase	http://www.genome.jp/dbget-bin/www_bget?ko:K00799	P08009	536	2.85e-69	Glutathione S-transferase Mu 7 OS=Rattus norvegicus OX=10116 GN=Gstm7 PE=1 SV=2	--	--	--	--	--	--	--	--	--	--	--
Cluster-4432.19169	224.894778371092	33.2147062989322	2.7186	0.0055713	0.48659	7296	XP_050013570.1	XP_050013570	10769	0.0	dedicator of cytokinesis protein 8 isoform X2 [Microtus fortis]	XM_048438737.1	XM_048438737	6788	0	PREDICTED: Myodes glareolus dedicator of cytokinesis 8 (Dock8), transcript variant X1, mRNA	K21852	DOCK6_7_8	dedicator of cytokinesis protein 6/7/8	http://www.genome.jp/dbget-bin/www_bget?ko:K21852	Q8C147	10336	0.0	Dedicator of cytokinesis protein 8 OS=Mus musculus OX=10090 GN=Dock8 PE=1 SV=4	PF06305	Lipopolysaccharide assembly protein A domain	--	--	--	--	GO:0005886	plasma membrane	KOG1997	PH domain-containing protein	--
Cluster-4432.2888	64.4203345410316	8.81812518763436	2.7416	0.0056749	0.48659	2709	XP_005348379.1	XP_005348379	1347	6.11e-178	ras association domain-containing protein 5 isoform X2 [Microtus ochrogaster] >XP_038205791.1 ras association domain-containing protein 5 isoform X2 [Arvicola amphibius] >XP_041504890.1 ras association domain-containing protein 5 isoform X2 [Microtus oregoni] >XP_057626478.1 ras association domain-containing protein 5 isoform X2 [Chionomys nivalis]	XM_048430671.1	XM_048430671	1670	0	PREDICTED: Myodes glareolus Ras association domain family member 5 (Rassf5), mRNA	K08015	RASSF5, RAPL	Ras association domain-containing protein 5	http://www.genome.jp/dbget-bin/www_bget?ko:K08015	O35141	1120	6.17e-144	Ras association domain-containing protein 5 OS=Rattus norvegicus OX=10116 GN=Rassf5 PE=1 SV=1	PF11629//PF01726//PF16517//PF00788	C terminal SARAH domain of Mst1//LexA DNA binding domain//Novel Ras effector 1 C-terminal SARAH (Sav/Rassf/Hpo) domain//Ras association (RalGDS/AF-6) domain	GO:0006508//GO:0016310//GO:0009069//GO:0007165	proteolysis//phosphorylation//serine family amino acid metabolic process//signal transduction	GO:0004252//GO:0004674	serine-type endopeptidase activity//protein serine/threonine kinase activity	--	--	--	--	--
Cluster-4432.3050	49.7242715621818	3.63154990805049	3.5879	0.0057118	0.48659	2309	XP_048307958.1	XP_048307958	3095	0.0	rho GTPase-activating protein 30 [Myodes glareolus]	XM_048452001.1	XM_048452001	2202	0	PREDICTED: Myodes glareolus Rho GTPase activating protein 30 (Arhgap30), mRNA	K20645	ARHGAP30	Rho GTPase-activating protein 30	http://www.genome.jp/dbget-bin/www_bget?ko:K20645	Q640N3	2770	0.0	Rho GTPase-activating protein 30 OS=Mus musculus OX=10090 GN=Arhgap30 PE=1 SV=3	PF00620//PF21201	RhoGAP domain//Tertiapin	GO:0007165//GO:0006810	signal transduction//transport	GO:0090729//GO:0005516//GO:0015459	toxin activity//calmodulin binding//potassium channel regulator activity	--	--	KOG1449	Predicted Rho GTPase-activating protein CdGAPr	--
Cluster-4432.3257	42.6640494212323	7.3380201557485	2.3825	0.0056174	0.48659	2494	XP_050019490.1	XP_050019490	2774	0.0	cytochrome P450 1B1 isoform X1 [Microtus fortis]	XM_048416198.1	XM_048416198	2231	0	PREDICTED: Myodes glareolus cytochrome P450 1B1 (LOC125388214), mRNA	K07410	CYP1B1	cytochrome P450 family 1 subfamily B1	http://www.genome.jp/dbget-bin/www_bget?ko:K07410	Q64678	2571	0.0	Cytochrome P450 1B1 OS=Rattus norvegicus OX=10116 GN=Cyp1b1 PE=1 SV=1	PF00067	Cytochrome P450	--	--	GO:0016705//GO:0005506//GO:0020037//GO:0004497	oxidoreductase activity, acting on paired donors, with incorporation or reduction of molecular oxygen//iron ion binding//heme binding//monooxygenase activity	--	--	--	--	--
Cluster-4432.4993	39.7541794866062	1.78610113942113	4.3476	0.0056662	0.48659	2799	KAH0519543.1	KAH0519543	316	1.29e-29	T-cell surface glycoprotein CD3 epsilon chain [Microtus ochrogaster]	XM_048417198.1	XM_048417198	211	6.06353e-103	PREDICTED: Myodes glareolus T-cell surface glycoprotein CD3 epsilon chain (LOC125388849), transcript variant X2, mRNA	K06451	CD3E	T-cell surface glycoprotein CD3 epsilon chain	http://www.genome.jp/dbget-bin/www_bget?ko:K06451	P22646	245	2.29e-22	T-cell surface glycoprotein CD3 epsilon chain OS=Mus musculus OX=10090 GN=Cd3e PE=1 SV=2	PF13724//PF19047	DNA-binding domain//HOOK domain	GO:0030705	cytoskeleton-dependent intracellular transport	GO:0003677	DNA binding	--	--	--	--	--
Cluster-4432.6055	107.604344288011	12.9461294268115	2.9874	0.005698	0.48659	4843	XP_048284917.1	XP_048284917	6024	0.0	phosphatidylinositol 3,4,5-trisphosphate 5-phosphatase 1 [Myodes glareolus]	XM_048428960.1	XM_048428960	4564	0	PREDICTED: Myodes glareolus inositol polyphosphate-5-phosphatase D (Inpp5d), mRNA	K03084	SHIP1, INPP5D	phosphatidylinositol-3,4,5-trisphosphate 5-phosphatase 1	http://www.genome.jp/dbget-bin/www_bget?ko:K03084	P97573	5785	0.0	Phosphatidylinositol 3,4,5-trisphosphate 5-phosphatase 1 OS=Rattus norvegicus OX=10116 GN=Inpp5d PE=1 SV=1	--	--	--	--	--	--	--	--	--	--	--
Cluster-4432.8230	0	5.48081317673338	-5.3917	0.0055362	0.48659	636	--	--	--	--	--	OX465466.1	OX465466	437	0	Chionomys nivalis genome assembly, chromosome: 18	--	--	--	--	--	--	--	--	--	--	--	--	--	--	--	--	--	--	--
Cluster-5252.0	2.80378305116796	16.5617919141975	-2.5131	0.0057031	0.48659	854	XP_048317369.1	XP_048317369	369	1.40e-41	negative regulator of P-body association [Myodes glareolus] >XP_048317370.1 negative regulator of P-body association [Myodes glareolus] >XP_048317372.1 negative regulator of P-body association [Myodes glareolus] >XP_048317373.1 negative regulator of P-body association [Myodes glareolus] >XP_048317374.1 negative regulator of P-body association [Myodes glareolus]	XM_048461412.1	XM_048461412	842	0	PREDICTED: Myodes glareolus negative regulator of P-body association (Nbdy), transcript variant X1, mRNA	--	--	--	--	A0A0U1RRE5	337	4.32e-39	Negative regulator of P-body association OS=Homo sapiens OX=9606 GN=NBDY PE=1 SV=1	--	--	--	--	--	--	--	--	--	--	--
Cluster-4432.13619	91.2710243696982	22.017874967299	1.9926	0.0057676	0.48725	2674	XP_048303668.1	XP_048303668	3396	0.0	transforming growth factor-beta-induced protein ig-h3 [Myodes glareolus] >XP_048303669.1 transforming growth factor-beta-induced protein ig-h3 [Myodes glareolus]	XM_048447711.1	XM_048447711	2532	0	PREDICTED: Myodes glareolus transforming growth factor beta induced (Tgfbi), transcript variant X1, mRNA	K19519	TGFBI, BIGH3	transforming growth factor-beta-induced protein	http://www.genome.jp/dbget-bin/www_bget?ko:K19519	P82198	3269	0.0	Transforming growth factor-beta-induced protein ig-h3 OS=Mus musculus OX=10090 GN=Tgfbi PE=1 SV=1	--	--	--	--	--	--	--	--	KOG1437	Fasciclin and related adhesion glycoproteins	--
Cluster-4432.14709	261.557857553624	1177.63476474508	-2.1683	0.0057458	0.48725	1113	XP_048276959.1	XP_048276959	587	8.95e-73	mitochondrial pyruvate carrier 1 [Myodes glareolus]	XM_048421002.1	XM_048421002	800	0	PREDICTED: Myodes glareolus mitochondrial pyruvate carrier 1 (Mpc1), mRNA	K22138	MPC1	mitochondrial pyruvate carrier 1	http://www.genome.jp/dbget-bin/www_bget?ko:K22138	P63030	559	7.28e-71	Mitochondrial pyruvate carrier 1 OS=Mus musculus OX=10090 GN=Mpc1 PE=1 SV=1	PF03650	Mitochondrial pyruvate carriers	GO:0006850	mitochondrial pyruvate transmembrane transport	--	--	GO:0005743	mitochondrial inner membrane	KOG1590	Uncharacterized conserved protein	--
Cluster-4432.9160	47.7461115991859	9.78021699179957	2.1921	0.0057586	0.48725	3913	XP_049997688.1	XP_049997688	4129	0.0	striatin-interacting protein 2 [Microtus fortis] >XP_057640452.1 striatin-interacting protein 2 [Chionomys nivalis]	XM_057784469.1	XM_057784469	3252	0	PREDICTED: Chionomys nivalis striatin interacting protein 2 (Strip2), mRNA	--	--	--	--	Q8C9H6	4031	0.0	Striatin-interacting proteins 2 OS=Mus musculus OX=10090 GN=Strip2 PE=1 SV=1	PF04496	Herpesvirus UL35 family	--	--	--	--	GO:0019028	viral capsid	KOG3680	Uncharacterized conserved protein	--
Cluster-4432.10660	137.845811529562	20.8164351221234	2.7017	0.0057869	0.48753	2122	XP_048290253.1	XP_048290253	2748	0.0	tyrosine-protein kinase Lck [Myodes glareolus]	XM_048434296.1	XM_048434296	1873	0	PREDICTED: Myodes glareolus LCK proto-oncogene, Src family tyrosine kinase (Lck), mRNA	K05856	LCK	lymphocyte cell-specific protein tyrosine kinase	http://www.genome.jp/dbget-bin/www_bget?ko:K05856	P06240	2677	0.0	Proto-oncogene tyrosine-protein kinase LCK OS=Mus musculus OX=10090 GN=Lck PE=1 SV=4	PF07714//PF07653//PF00069//PF00018//PF14604	Protein tyrosine and serine/threonine kinase//Variant SH3 domain//Protein kinase domain//SH3 domain//Variant SH3 domain	GO:0006468	protein phosphorylation	GO:0005515//GO:0005524//GO:0004672	protein binding//ATP binding//protein kinase activity	--	--	--	--	--
Cluster-4432.10021	5.9230659902124	40.8323044865914	-2.7091	0.0058561	0.48982	557	XP_052033150.1	XP_052033150	362	1.83e-41	small vasohibin-binding protein isoform X1 [Apodemus sylvaticus]	XM_048434612.1	XM_048434612	523	0	PREDICTED: Myodes glareolus small vasohibin binding protein (LOC125400489), transcript variant X2, mRNA	K23357	SVBP	small vasohibin-binding protein	http://www.genome.jp/dbget-bin/www_bget?ko:K23357	Q99LQ4	308	4.92e-36	Small vasohibin-binding protein OS=Mus musculus OX=10090 GN=Svbp PE=1 SV=1	--	--	--	--	--	--	--	--	--	--	--
Cluster-4432.21166	55.1826831109827	2.91959251947538	4.1142	0.0058528	0.48982	2925	XP_048304865.1	XP_048304865	1686	7.51e-227	SLAM family member 6 [Myodes glareolus]	XM_048448908.1	XM_048448908	1962	0	PREDICTED: Myodes glareolus SLAM family member 6 (Slamf6), mRNA	K16852	SLAMF6, CD352	SLAM family member 6	http://www.genome.jp/dbget-bin/www_bget?ko:K16852	Q9ET39	915	9.25e-114	SLAM family member 6 OS=Mus musculus OX=10090 GN=Slamf6 PE=1 SV=1	PF10166	Uncharacterised conserved protein (DUF2368)	GO:0010756	positive regulation of plasminogen activation	--	--	GO:0005886	plasma membrane	--	--	--
Cluster-4432.6281	50.8413128188622	7.98617214204621	2.8287	0.0058624	0.48982	2571	XP_057643604.1	XP_057643604	2446	0.0	amyloid beta A4 precursor protein-binding family B member 1-interacting protein [Chionomys nivalis]	XM_048460665.1	XM_048460665	2241	0	PREDICTED: Myodes glareolus amyloid beta precursor protein binding family B member 1 interacting protein (LOC125417267), mRNA	K17704	APBB1IP, RIAM	amyloid beta A4 precursor protein-binding family B member 1-interacting protein	http://www.genome.jp/dbget-bin/www_bget?ko:K17704	Q8R5A3	2240	1.56e-309	Amyloid beta A4 precursor protein-binding family B member 1-interacting protein OS=Mus musculus OX=10090 GN=Apbb1ip PE=1 SV=2	PF00788	Ras association (RalGDS/AF-6) domain	GO:0007165	signal transduction	--	--	--	--	KOG3751	Growth factor receptor-bound proteins (GRB7, GRB10, GRB14)	--
Cluster-4432.14631	47.9460581886635	247.317985622764	-2.3566	0.0058927	0.49031	458	XP_038184154.1	XP_038184154	577	1.48e-74	transmembrane protein 256 isoform X1 [Arvicola amphibius]	XM_048448431.1	XM_048448431	426	0	PREDICTED: Myodes glareolus transmembrane protein 256 (Tmem256), transcript variant X1, mRNA	--	--	--	--	Q5F285	549	1.33e-72	Transmembrane protein 256 OS=Mus musculus OX=10090 GN=Tmem256 PE=1 SV=1	--	--	--	--	--	--	--	--	KOG3472	Predicted small membrane protein	--
Cluster-4432.16168	94.9542367395153	447.837500335882	-2.2306	0.0059044	0.49031	457	XP_049992514.1	XP_049992514	657	5.53e-86	elongin-B [Microtus fortis]	XM_057775131.1	XM_057775131	427	0	PREDICTED: Chionomys nivalis elongin B (Elob), mRNA	K03873	ELOB, TCEB2	elongin-B	http://www.genome.jp/dbget-bin/www_bget?ko:K03873	P62869	597	7.26e-80	Elongin-B OS=Mus musculus OX=10090 GN=Elob PE=1 SV=1	PF00240	Ubiquitin family	--	--	GO:0005515	protein binding	--	--	--	--	--
Cluster-4432.22415	18.6358732374069	0.249805852799624	5.2889	0.0059329	0.49031	510	AAA38150.1	AAA38150	532	5.05e-67	Ig H-chain V-region B1-8.V1, partial [Mus musculus]	OX465458.1	OX465458	251	6.04841e-126	Chionomys nivalis genome assembly, chromosome: 10	--	--	--	--	P01746	472	3.41e-60	Ig heavy chain V region 93G7 OS=Mus musculus OX=10090 PE=2 SV=1	--	--	--	--	--	--	--	--	--	--	--
Cluster-4432.5934	21.4115215126087	1.01795349611038	4.1765	0.0059258	0.49031	1888	XP_049994682.1	XP_049994682	873	2.59e-109	T-cell immunoglobulin and mucin domain-containing protein 2-like isoform X2 [Microtus fortis]	XM_052756962.1	XM_052756962	436	0	PREDICTED: Peromyscus californicus insignis T-cell immunoglobulin and mucin domain-containing protein 2-like (LOC128121893), transcript variant X3, mRNA	K20413	HAVCR1, CD365	hepatitis A virus cellular receptor 1	http://www.genome.jp/dbget-bin/www_bget?ko:K20413	Q8R183	653	4.13e-79	T-cell immunoglobulin and mucin domain-containing protein 2 OS=Mus musculus OX=10090 GN=Timd2 PE=1 SV=1	--	--	--	--	--	--	--	--	--	--	--
Cluster-4432.1239	12.6637351866874	0.384073821655376	4.6291	0.0059642	0.49157	1109	XP_057630550.1	XP_057630550	1497	9.74e-206	protein EVI2B [Chionomys nivalis]	XM_057774567.1	XM_057774567	938	0	PREDICTED: Chionomys nivalis ecotropic viral integration site 2B (Evi2b), mRNA	K16854	EVI2B, CD361	ecotropic viral integration site 2B protein	http://www.genome.jp/dbget-bin/www_bget?ko:K16854	Q8VD58	998	2.05e-132	Protein EVI2B OS=Mus musculus OX=10090 GN=Evi2b PE=1 SV=1	--	--	--	--	--	--	--	--	--	--	--
Cluster-4432.15404	436.124386579769	1988.17371778266	-2.1872	0.0060223	0.49368	305	EDL36629.1	EDL36629	324	1.50e-37	mCG7602, partial [Mus musculus]	XM_048415840.1	XM_048415840	276	4.36359e-140	PREDICTED: Myodes glareolus ribosomal protein S29 (Rps29), mRNA	K02980	RP-S29e, RPS29	small subunit ribosomal protein S29e	http://www.genome.jp/dbget-bin/www_bget?ko:K02980	P62276	319	3.79e-39	Small ribosomal subunit protein uS14 OS=Bos taurus OX=9913 GN=RPS29 PE=3 SV=2	PF00253	Ribosomal protein S14p/S29e	GO:0006412//GO:0042254	translation//ribosome biogenesis	GO:0003735	structural constituent of ribosome	GO:0005840	ribosome	KOG3506	40S ribosomal protein S29	--
Cluster-4432.8253	6.13667525334019	27.2212366601826	-2.1162	0.006012	0.49368	943	XP_048305006.1	XP_048305006	351	8.23e-36	sperm acrosome membrane-associated protein 6 isoform X3 [Myodes glareolus]	XR_007588358.1	XR_007588358	588	0	PREDICTED: Microtus fortis sperm acrosome associated 6 (Spaca6), transcript variant X2, misc_RNA	K25514	SPACA6	sperm acrosome membrane-associated protein 6	http://www.genome.jp/dbget-bin/www_bget?ko:K25514	E9Q8Q8	279	2.93e-27	Sperm acrosome membrane-associated protein 6 OS=Mus musculus OX=10090 GN=Spaca6 PE=2 SV=1	--	--	--	--	--	--	--	--	--	--	--
Cluster-4432.2270	18.4751596579863	0.249805852799624	5.2764	0.0060632	0.49437	2077	--	--	--	--	--	OX465458.1	OX465458	1037	0	Chionomys nivalis genome assembly, chromosome: 10	--	--	--	--	--	--	--	--	PF08990	Erythronolide synthase docking domain	--	--	GO:0016740	transferase activity	--	--	--	--	--
Cluster-4432.2803	15.2658406361226	1.28997537108494	4.1143	0.0060614	0.49437	1733	KAB0339479.1	KAB0339479	129	7.27e-06	hypothetical protein FD754_023879 [Muntiacus muntjak] >KAB0339480.1 hypothetical protein FD754_023878 [Muntiacus muntjak]	XM_057756409.1	XM_057756409	1249	0	PREDICTED: Chionomys nivalis natural killer cell cytotoxicity receptor 3 ligand 1 (Ncr3lg1), mRNA	--	--	--	--	--	--	--	--	--	--	--	--	--	--	--	--	--	--	--
Cluster-4432.6100	17.2987704971923	0.384073821655376	5.0552	0.0060872	0.495	843	XP_041490487.1	XP_041490487	1068	2.05e-145	H-2 class II histocompatibility antigen, E-S beta chain-like isoform X2 [Microtus oregoni]	XM_048437985.1	XM_048437985	661	0	PREDICTED: Myodes glareolus H-2 class II histocompatibility antigen, E-S beta chain-like (LOC125402924), transcript variant X1, mRNA	K06752	MHC2	MHC class II antigen	http://www.genome.jp/dbget-bin/www_bget?ko:K06752	P20040	965	1.59e-131	H-2 class II histocompatibility antigen, E-Q beta chain OS=Mus musculus OX=10090 PE=1 SV=1	PF00969	Class II histocompatibility antigen, beta domain	GO:0019882//GO:0006955	antigen processing and presentation//immune response	--	--	GO:0042613//GO:0016020	MHC class II protein complex//membrane	--	--	--
Cluster-4432.15194	74.6758183210456	336.937064739835	-2.1657	0.0061238	0.4962	641	XP_048292932.1	XP_048292932	669	2.89e-87	ragulator complex protein LAMTOR4 isoform X1 [Myodes glareolus]	XM_048436975.1	XM_048436975	592	0	PREDICTED: Myodes glareolus late endosomal/lysosomal adaptor, MAPK and MTOR activator 4 (Lamtor4), transcript variant X1, mRNA	K20399	LAMTOR4	ragulator complex protein LAMTOR4	http://www.genome.jp/dbget-bin/www_bget?ko:K20399	Q8CF66	479	3.86e-61	Ragulator complex protein LAMTOR4 OS=Mus musculus OX=10090 GN=Lamtor4 PE=1 SV=2	--	--	--	--	--	--	--	--	--	--	--
Cluster-4432.4896	18.1258161197571	2.69200268885069	2.851	0.0061346	0.4962	1610	XP_048271564.1	XP_048271564	2626	0.0	DNA polymerase epsilon subunit 2 isoform X1 [Myodes glareolus]	XM_048415607.1	XM_048415607	1538	0	PREDICTED: Myodes glareolus DNA polymerase epsilon 2, accessory subunit (Pole2), transcript variant X1, mRNA	K02325	POLE2	DNA polymerase epsilon subunit 2	http://www.genome.jp/dbget-bin/www_bget?ko:K02325	O54956	2507	0.0	DNA polymerase epsilon subunit 2 OS=Mus musculus OX=10090 GN=Pole2 PE=2 SV=2	PF04042//PF05923	DNA polymerase alpha/epsilon subunit B//APC repeat	GO:0006260//GO:0016055	DNA replication//Wnt signaling pathway	GO:0003677	DNA binding	--	--	KOG3818	DNA polymerase epsilon, subunit B	--
Cluster-4432.4660	75.7866478275374	12.7369411183082	2.4641	0.0061744	0.4981	4176	XP_048295691.1	XP_048295691	2049	2.02e-274	tribbles homolog 2 isoform X1 [Myodes glareolus]	XM_057786526.1	XM_057786526	3669	0	PREDICTED: Chionomys nivalis tribbles pseudokinase 2 (Trib2), mRNA	K08814	TRIB1_2	tribbles homolog 1/2	http://www.genome.jp/dbget-bin/www_bget?ko:K08814	Q8K4K3	1783	1.75e-238	Tribbles homolog 2 OS=Mus musculus OX=10090 GN=Trib2 PE=2 SV=2	PF00069//PF07448//PF07714//PF01061	Protein kinase domain//Secreted phosphoprotein 24 (Spp-24) cystatin-like domain//Protein tyrosine and serine/threonine kinase//ABC-2 type transporter	GO:0006468//GO:0046849	protein phosphorylation//bone remodeling	GO:0005524//GO:0004672//GO:0140359	ATP binding//protein kinase activity//ABC-type transporter activity	GO:0016020//GO:0005576	membrane//extracellular region	KOG0583	Serine/threonine protein kinase	--
Cluster-4432.13069	17.4175323880653	85.0022495468744	-2.2624	0.0062561	0.49866	910	XP_048295809.1	XP_048295809	748	4.85e-97	28S ribosomal protein S12, mitochondrial [Myodes glareolus]	XM_048439852.1	XM_048439852	636	0	PREDICTED: Myodes glareolus mitochondrial ribosomal protein S12 (Mrps12), mRNA	K02950	RP-S12, MRPS12, rpsL	small subunit ribosomal protein S12	http://www.genome.jp/dbget-bin/www_bget?ko:K02950	O35680	664	2.77e-87	Small ribosomal subunit protein uS12m OS=Mus musculus OX=10090 GN=Mrps12 PE=1 SV=1	PF00164	Ribosomal protein S12/S23	GO:0006412//GO:0042254	translation//ribosome biogenesis	GO:0003735	structural constituent of ribosome	GO:0005840	ribosome	KOG1750	Mitochondrial/chloroplast ribosomal protein S12	--
Cluster-4432.16193	323.650546664871	1426.27245636035	-2.1379	0.0062397	0.49866	737	XP_048273138.1	XP_048273138	521	1.17e-64	ATP synthase subunit g, mitochondrial [Myodes glareolus]	XM_057768837.1	XM_057768837	500	0	PREDICTED: Chionomys nivalis ATP synthase membrane subunit g (Atp5mg), mRNA	K02140	ATPeFG, ATP5L, ATP20	F-type H+-transporting ATPase subunit g	http://www.genome.jp/dbget-bin/www_bget?ko:K02140	Q9CPQ8	492	1.43e-62	ATP synthase subunit g, mitochondrial OS=Mus musculus OX=10090 GN=Atp5mg PE=1 SV=1	PF04718	Mitochondrial ATP synthase g subunit	GO:0015986	proton motive force-driven ATP synthesis	GO:0015078	proton transmembrane transporter activity	GO:0000276	mitochondrial proton-transporting ATP synthase complex, coupling factor F(o)	KOG4103	Mitochondrial F1F0-ATP synthase, subunit g/ATP20	--
Cluster-4432.18617	0	9.8611373701671	-6.1722	0.0062962	0.49866	417	--	--	--	--	--	OX465458.1	OX465458	241	1.76099e-120	Chionomys nivalis genome assembly, chromosome: 10	--	--	--	--	--	--	--	--	--	--	--	--	--	--	--	--	--	--	--
Cluster-4432.21325	23.0913613317149	0.499611705599248	4.9648	0.0062349	0.49866	393	XP_045224456.1	XP_045224456	536	5.94e-67	immunoglobulin kappa light chain isoform X21 [Macaca fascicularis]	U17870.1	U17870	201	2.84039e-98	Cricetulus migratorius 145.2c11 kappa light chain mRNA, complete cds	--	--	--	--	P01637	460	3.29e-59	Ig kappa chain V-V region T1 OS=Mus musculus OX=10090 PE=4 SV=1	--	--	--	--	--	--	--	--	--	--	--
Cluster-4432.24949	7.49861602076147	0	4.8804	0.0062748	0.49866	1319	XP_050012574.1	XP_050012574	1157	2.14e-151	cell division control protein 6 homolog isoform X2 [Microtus fortis]	XM_048450765.1	XM_048450765	1057	0	PREDICTED: Myodes glareolus cell division cycle 6 (Cdc6), transcript variant X2, mRNA	K02213	CDC6	cell division control protein 6	http://www.genome.jp/dbget-bin/www_bget?ko:K02213	O89033	1074	3.73e-141	Cell division control protein 6 homolog OS=Mus musculus OX=10090 GN=Cdc6 PE=1 SV=2	--	--	--	--	--	--	--	--	KOG2227	Pre-initiation complex, subunit CDC6, AAA+ superfamily ATPase	--
Cluster-4432.9209	25.0602091187012	3.78454796181812	2.4908	0.0062924	0.49866	1525	XP_048287380.1	XP_048287380	2169	2.41e-296	inverted formin-2 isoform X6 [Myodes glareolus]	XM_057782516.1	XM_057782516	1418	0	PREDICTED: Chionomys nivalis inverted formin 2 (Inf2), transcript variant X5, mRNA	K23958	INF2	inverted formin-2	http://www.genome.jp/dbget-bin/www_bget?ko:K23958	Q0GNC1	1961	2.27e-264	Inverted formin-2 OS=Mus musculus OX=10090 GN=Inf2 PE=1 SV=1	PF15476//PF07840//PF06367//PF06371	Histone deacetylase complex subunit SAP25//FadR C-terminal domain//Diaphanous FH3 Domain//Diaphanous GTPase-binding Domain	GO:0006355//GO:0016043//GO:0030036//GO:0019217	regulation of DNA-templated transcription//cellular component organization//actin cytoskeleton organization//regulation of fatty acid metabolic process	GO:0000062//GO:0003779//GO:0031267	fatty-acyl-CoA binding//actin binding//small GTPase binding	GO:0005737//GO:0005634	cytoplasm//nucleus	--	--	--
Cluster-4432.9690	3.4150516051935	36.9322186408295	-3.4191	0.0062202	0.49866	598	--	--	--	--	--	XR_005285190.1	XR_005285190	448	0	PREDICTED: Arvicola amphibius uncharacterized LOC119813521 (LOC119813521), ncRNA	--	--	--	--	--	--	--	--	PF04267	Sarcosine oxidase, delta subunit family	GO:0006563//GO:0046653//GO:0006544//GO:0006566	L-serine metabolic process//tetrahydrofolate metabolic process//glycine metabolic process//threonine metabolic process	GO:0008115	sarcosine oxidase activity	--	--	--	--	--
Cluster-4432.11422	87.4857289021918	16.4878434103561	2.3522	0.0063549	0.50201	5517	XP_003509126.1	XP_003509126	1289	9.62e-160	guanine nucleotide-binding protein subunit beta-4 [Cricetulus griseus] >XP_006971195.2 guanine nucleotide-binding protein subunit beta-4 isoform X1 [Peromyscus maniculatus bairdii] >XP_021505590.1 guanine nucleotide-binding protein subunit beta-4 [Meriones unguiculatus] >XP_027247811.1 guanine nucleotide-binding protein subunit beta-4 [Cricetulus griseus] >XP_028728488.1 guanine nucleotide-bindin…	XM_048429951.1	XM_048429951	4838	0	PREDICTED: Myodes glareolus G protein subunit beta 4 (Gnb4), mRNA	K04538	GNB4	guanine nucleotide-binding protein subunit beta-4	http://www.genome.jp/dbget-bin/www_bget?ko:K04538	O35353	1285	1.73e-161	Guanine nucleotide-binding protein subunit beta-4 OS=Rattus norvegicus OX=10116 GN=Gnb4 PE=2 SV=4	PF08022//PF00400	FAD-binding domain//WD domain, G-beta repeat	--	--	GO:0016491//GO:0005515	oxidoreductase activity//protein binding	--	--	KOG0286	G-protein beta subunit	--
Cluster-4432.17156	35.7242430639454	169.869259289087	-2.2343	0.0063898	0.50345	1226	XP_048313857.1	XP_048313857	1085	3.16e-146	mitochondrial coenzyme A diphosphatase NUDT8 [Myodes glareolus]	XM_057779129.1	XM_057779129	895	0	PREDICTED: Chionomys nivalis nudix hydrolase 8 (Nudt8), transcript variant X1, mRNA	K18665	NUDT8	nudix motif 8	http://www.genome.jp/dbget-bin/www_bget?ko:K18665	Q9CR24	984	3.52e-133	Mitochondrial coenzyme A diphosphatase NUDT8 OS=Mus musculus OX=10090 GN=Nudt8 PE=1 SV=1	--	--	--	--	--	--	--	--	KOG3069	Peroxisomal NUDIX hydrolase	--
Cluster-4432.15063	43.1772380118905	265.595671829424	-2.6135	0.006443	0.50633	1013	XP_048295492.1	XP_048295492	698	1.53e-89	protein FAM177B [Myodes glareolus]	XM_041635462.1	XM_041635462	768	0	PREDICTED: Microtus oregoni family with sequence similarity 177 member B (Fam177b), transcript variant X1, mRNA	--	--	--	--	A6PVY3	443	3.79e-53	Protein FAM177B OS=Homo sapiens OX=9606 GN=FAM177B PE=2 SV=1	PF14829	Glycerol-3-phosphate acyltransferase N-terminal	GO:0042967//GO:0046486	obsolete acyl-carrier-protein biosynthetic process//glycerolipid metabolic process	GO:0004366	glycerol-3-phosphate O-acyltransferase activity	--	--	--	--	--
Cluster-4432.15614	167.602747842591	757.019590886401	-2.1743	0.0064767	0.50767	1365	XP_057642951.1	XP_057642951	1672	5.84e-233	aldo-keto reductase family 1 member C13-like [Chionomys nivalis]	XM_048460788.1	XM_048460788	1122	0	PREDICTED: Myodes glareolus aldo-keto reductase family 1 member C13 (LOC125417302), transcript variant X1, mRNA	K13374	AKR1C13	aldo-keto reductase family 1 member C13	http://www.genome.jp/dbget-bin/www_bget?ko:K13374	Q8VC28	1511	9.14e-211	Aldo-keto reductase family 1 member C13 OS=Mus musculus OX=10090 GN=Akr1c13 PE=1 SV=2	PF04644	Motilin/ghrelin	GO:0007165	signal transduction	GO:0005179	hormone activity	GO:0005576	extracellular region	--	--	--
Cluster-4432.11385	512.76948449568	102.891608835757	2.3047	0.0065062	0.50856	3764	KAF4027143.1	KAF4027143	2452	0.0	hypothetical protein G4228_019122 [Cervus hanglu yarkandensis]	XM_048417777.1	XM_048417777	3544	0	PREDICTED: Myodes glareolus moesin (Msn), mRNA	K05763	MSN	moesin	http://www.genome.jp/dbget-bin/www_bget?ko:K05763	P26041	2432	0.0	Moesin OS=Mus musculus OX=10090 GN=Msn PE=1 SV=3	--	--	--	--	--	--	--	--	KOG3529	Radixin, moesin and related proteins of the ERM family	--
Cluster-4432.15317	68.8100737066478	188.914567847253	-1.444	0.0065215	0.50856	1803	XP_048290204.1	XP_048290204	2335	0.0	serine incorporator 2 [Myodes glareolus]	XM_048434247.1	XM_048434247	1681	0	PREDICTED: Myodes glareolus serine incorporator 2 (Serinc2), mRNA	K24176	SERINC2	serine incorporator 2	http://www.genome.jp/dbget-bin/www_bget?ko:K24176	Q8K0E7	2302	0.0	Serine incorporator 2 OS=Mus musculus OX=10090 GN=Serinc2 PE=2 SV=1	PF03348	Serine incorporator (Serinc)	--	--	--	--	GO:0016020	membrane	KOG2592	Tumor differentially expressed (TDE) protein	--
Cluster-4432.5426	49.5670860899175	3.5347421090185	3.6603	0.0065519	0.50962	4299	XP_048315522.1	XP_048315522	5427	0.0	1-phosphatidylinositol 4,5-bisphosphate phosphodiesterase beta-2 isoform X1 [Myodes glareolus]	XM_048459565.1	XM_048459565	4056	0	PREDICTED: Myodes glareolus phospholipase C beta 2 (Plcb2), transcript variant X1, mRNA	K05858	PLCB	phosphatidylinositol phospholipase C, beta	http://www.genome.jp/dbget-bin/www_bget?ko:K05858	O89040	4968	0.0	1-phosphatidylinositol 4,5-bisphosphate phosphodiesterase beta-2 OS=Rattus norvegicus OX=10116 GN=Plcb2 PE=2 SV=1	PF08703//PF00387	PLC-beta C terminal//Phosphatidylinositol-specific phospholipase C, Y domain	GO:0007165//GO:0006629//GO:0035556//GO:0046339//GO:0009395//GO:0016042	signal transduction//lipid metabolic process//intracellular signal transduction//diacylglycerol metabolic process//phospholipid catabolic process//lipid catabolic process	GO:0004435//GO:0005509	phosphatidylinositol phospholipase C activity//calcium ion binding	--	--	KOG1265	Phospholipase C	--
Cluster-4432.17527	29.9839568810426	107.892051831042	-1.8152	0.0066337	0.51336	1649	XP_048315733.1	XP_048315733	1694	3.11e-234	cyclin-D1-binding protein 1 isoform X1 [Myodes glareolus]	XM_048459776.1	XM_048459776	1289	0	PREDICTED: Myodes glareolus cyclin D1 binding protein 1 (Ccndbp1), transcript variant X1, mRNA	K21626	CCNDBP1, DIP1, GCIP	cyclin-D1-binding protein 1	http://www.genome.jp/dbget-bin/www_bget?ko:K21626	Q3TVC7	1494	3.95e-206	Cyclin-D1-binding protein 1 OS=Mus musculus OX=10090 GN=Ccndbp1 PE=1 SV=1	--	--	--	--	--	--	--	--	--	--	--
Cluster-4432.3280	17.0663275972881	0.249805852799624	5.1614	0.0066226	0.51336	2000	XP_048274716.1	XP_048274716	2984	0.0	stabilin-2 isoform X1 [Myodes glareolus]	XM_048418762.1	XM_048418762	1835	0	PREDICTED: Myodes glareolus stabilin 2 (Stab2), transcript variant X3, mRNA	K19013	STAB2, HARE	stabilin-2	http://www.genome.jp/dbget-bin/www_bget?ko:K19013	Q8R4U0	2536	0.0	Stabilin-2 OS=Mus musculus OX=10090 GN=Stab2 PE=1 SV=1	--	--	--	--	--	--	--	--	--	--	--
Cluster-4432.8966	81.1388953734145	10.3918806440796	2.8791	0.006707	0.51771	4053	XP_005366309.1	XP_005366309	4329	0.0	ras GTPase-activating protein 3 [Microtus ochrogaster] >XP_041529883.1 ras GTPase-activating protein 3 isoform X2 [Microtus oregoni] >XP_057608695.1 ras GTPase-activating protein 3 isoform X2 [Chionomys nivalis]	XM_048456245.1	XM_048456245	3819	0	PREDICTED: Myodes glareolus RAS p21 protein activator 3 (Rasa3), transcript variant X2, mRNA	K12380	RASA3	Ras GTPase-activating protein 3	http://www.genome.jp/dbget-bin/www_bget?ko:K12380	Q60790	4275	0.0	Ras GTPase-activating protein 3 OS=Mus musculus OX=10090 GN=Rasa3 PE=1 SV=2	PF00779//PF00616	BTK motif//GTPase-activator protein for Ras-like GTPase	GO:0043087//GO:0035556	regulation of GTPase activity//intracellular signal transduction	--	--	--	--	KOG2059	Ras GTPase-activating protein	--
Cluster-4432.19238	36.7821658499102	10.8426025322598	1.7442	0.0067881	0.52183	2226	XP_005362874.1	XP_005362874	1966	8.48e-272	aurora kinase A [Microtus ochrogaster] >XP_013207549.1 aurora kinase A [Microtus ochrogaster] >XP_026643042.1 aurora kinase A [Microtus ochrogaster]	XM_050152909.1	XM_050152909	1430	0	PREDICTED: Microtus fortis aurora kinase A (Aurka), transcript variant X2, mRNA	K11481	AURKA	aurora kinase A	http://www.genome.jp/dbget-bin/www_bget?ko:K11481	P97477	1805	1.03e-249	Aurora kinase A OS=Mus musculus OX=10090 GN=Aurka PE=1 SV=1	PF00069//PF07714	Protein kinase domain//Protein tyrosine and serine/threonine kinase	GO:0006468	protein phosphorylation	GO:0005524//GO:0004672	ATP binding//protein kinase activity	--	--	KOG0580	Serine/threonine protein kinase	--
Cluster-4432.6308	37.2510405486697	2.15144487616462	3.9399	0.0067946	0.52183	1610	XP_049990074.1	XP_049990074	1639	7.45e-226	dual specificity protein phosphatase 2 [Microtus fortis]	XM_005364432.2	XM_005364432	1390	0	PREDICTED: Microtus ochrogaster dual specificity phosphatase 2 (Dusp2), mRNA	K04459	DUSP, MKP	dual specificity MAP kinase phosphatase	http://www.genome.jp/dbget-bin/www_bget?ko:K04459	Q05922	1484	2.00e-205	Dual specificity protein phosphatase 2 OS=Mus musculus OX=10090 GN=Dusp2 PE=1 SV=2	PF00782//PF00102	Dual specificity phosphatase, catalytic domain//Protein-tyrosine phosphatase	GO:0006470//GO:0016311//GO:0006570	protein dephosphorylation//dephosphorylation//tyrosine metabolic process	GO:0004725//GO:0008138	protein tyrosine phosphatase activity//protein tyrosine/serine/threonine phosphatase activity	--	--	--	--	--
Cluster-4432.16355	60.0057864703973	322.451067393403	-2.4188	0.0068674	0.52477	991	XP_048315806.1	XP_048315806	582	1.47e-72	coiled-coil-helix-coiled-coil-helix domain-containing protein 5 [Myodes glareolus]	XM_048459849.1	XM_048459849	464	0	PREDICTED: Myodes glareolus coiled-coil-helix-coiled-coil-helix domain containing 5 (Chchd5), mRNA	--	--	--	--	Q9CQP3	570	4.66e-73	Coiled-coil-helix-coiled-coil-helix domain-containing protein 5 OS=Mus musculus OX=10090 GN=Chchd5 PE=1 SV=1	PF05676	NADH-ubiquinone oxidoreductase B18 subunit (NDUFB7)	--	--	--	--	GO:0005739	mitochondrion	--	--	--
Cluster-5312.0	0.160713579420589	8.79875182970684	-5.01	0.0068543	0.52477	443	--	--	--	--	--	XM_048440318.1	XM_048440318	390	0	PREDICTED: Myodes glareolus protein associated with LIN7 2, MAGUK p55 family member (Pals2), transcript variant X3, mRNA	--	--	--	--	--	--	--	--	--	--	--	--	--	--	--	--	--	--	--
Cluster-4432.15013	12.7718485984445	66.7219763955866	-2.3427	0.0068962	0.52565	1183	XP_057620409.1	XP_057620409	1506	4.11e-209	endothelin-converting enzyme 2 isoform X3 [Chionomys nivalis]	XM_057764426.1	XM_057764426	1051	0	PREDICTED: Chionomys nivalis endothelin converting enzyme 2 (Ece2), transcript variant X5, mRNA	K22857	EEF1AKMT4	EEF1A lysine methyltransferase 4	http://www.genome.jp/dbget-bin/www_bget?ko:K22857	P0DPE0	1258	2.34e-174	EEF1A lysine methyltransferase 4 OS=Mus musculus OX=10090 GN=Eef1akmt4 PE=2 SV=1	PF08241	Methyltransferase domain	--	--	GO:0008757	S-adenosylmethionine-dependent methyltransferase activity	--	--	KOG2352	Predicted spermine/spermidine synthase	--
Cluster-4432.15685	253.727614998434	1332.2597351409	-2.3911	0.0070032	0.53114	1317	XP_038195347.1	XP_038195347	745	1.03e-94	transmembrane protein 238 [Arvicola amphibius]	XM_005369326.3	XM_005369326	823	0	PREDICTED: Microtus ochrogaster transmembrane protein 238 (Tmem238), mRNA	--	--	--	--	A9JSM3	673	3.64e-86	Transmembrane protein 238 OS=Mus musculus OX=10090 GN=Tmem238 PE=2 SV=1	--	--	--	--	--	--	--	--	--	--	--
Cluster-4432.3430	22.2415702928882	3.05386048833113	2.6798	0.0069986	0.53114	2045	XP_048271350.1	XP_048271350	2449	0.0	solute carrier family 2, facilitated glucose transporter member 5 [Myodes glareolus] >XP_048271358.1 solute carrier family 2, facilitated glucose transporter member 5 [Myodes glareolus]	XM_048415393.1	XM_048415393	1851	0	PREDICTED: Myodes glareolus solute carrier family 2 member 5 (Slc2a5), transcript variant X1, mRNA	K08143	SLC2A5, GLUT5	MFS transporter, SP family, solute carrier family 2 (facilitated glucose/fructose transporter), member 5	http://www.genome.jp/dbget-bin/www_bget?ko:K08143	P43427	2173	7.46e-305	Solute carrier family 2, facilitated glucose transporter member 5 OS=Rattus norvegicus OX=10116 GN=Slc2a5 PE=1 SV=1	PF07690//PF00083	Major Facilitator Superfamily//Sugar (and other) transporter	GO:0055085	transmembrane transport	GO:0022857	transmembrane transporter activity	GO:0016020	membrane	--	--	--
Cluster-4432.2296	26.8253638124755	0.749417558398871	4.7361	0.0070797	0.53561	2136	BAC35587.1	BAC35587	296	1.36e-27	unnamed protein product [Mus musculus]	XM_048443131.1	XM_048443131	1836	0	PREDICTED: Myodes glareolus RUNX family transcription factor 3 (Runx3), partial mRNA	K09279	RUNX3, AML2	runt-related transcription factor 3	http://www.genome.jp/dbget-bin/www_bget?ko:K09279	Q64131	296	2.48e-27	Runt-related transcription factor 3 OS=Mus musculus OX=10090 GN=Runx3 PE=1 SV=3	--	--	--	--	--	--	--	--	--	--	--
Cluster-4432.2835	10.0898416326839	0	5.316	0.0071148	0.53693	804	EGV95152.1	EGV95152	148	2.17e-08	hypothetical protein I79_022183 [Cricetulus griseus]	OX465467.1	OX465467	404	0	Chionomys nivalis genome assembly, chromosome: 19	--	--	--	--	--	--	--	--	--	--	--	--	--	--	--	--	--	--	--
Cluster-4432.17470	65.3085011639725	185.550070601869	-1.5182	0.0072801	0.54805	1676	--	--	--	--	--	XM_048422882.1	XM_048422882	909	0	PREDICTED: Myodes glareolus beta-1,3-galactosyltransferase 5-like (LOC125392901), mRNA	--	--	--	--	--	--	--	--	PF01913//PF03511	Formylmethanofuran-tetrahydromethanopterin formyltransferase//Fanconi anaemia group A protein	GO:0006730//GO:0036297	one-carbon metabolic process//interstrand cross-link repair	GO:0016740	transferase activity	GO:0043240	Fanconi anaemia nuclear complex	--	--	--
Cluster-4432.13590	14.3580471081094	71.9866293892906	-2.3083	0.0073868	0.54862	466	XP_026642546.1	XP_026642546	256	2.06e-26	small integral membrane protein 11A [Microtus ochrogaster] >XP_038201547.1 small integral membrane protein 11A [Arvicola amphibius] >XP_057621232.1 small integral membrane protein 11 [Chionomys nivalis]	XM_057765249.1	XM_057765249	400	0	PREDICTED: Chionomys nivalis small integral membrane protein 11 (Smim11), mRNA	--	--	--	--	Q99J19	225	4.94e-24	Small integral membrane protein 11 OS=Mus musculus OX=10090 GN=Smim11 PE=1 SV=1	--	--	--	--	--	--	--	--	--	--	--
Cluster-4432.15297	106.220315219061	372.5676087898	-1.8025	0.0073869	0.54862	1063	XP_049993817.1	XP_049993817	977	1.19e-130	DNA-directed RNA polymerase II subunit RPB7 [Microtus fortis]	XM_041661701.1	XM_041661701	939	0	PREDICTED: Microtus oregoni RNA polymerase II subunit G (Polr2g), mRNA	K03015	RPB7, POLR2G	DNA-directed RNA polymerase II subunit RPB7	http://www.genome.jp/dbget-bin/www_bget?ko:K03015	Q5E9B8	893	8.78e-121	DNA-directed RNA polymerase II subunit RPB7 OS=Bos taurus OX=9913 GN=POLR2G PE=1 SV=1	PF03876//PF00575	SHS2 domain found in N terminus of Rpb7p/Rpc25p/MJ0397//S1 RNA binding domain	GO:0006351	DNA-templated transcription	GO:0003676	nucleic acid binding	--	--	KOG3298	DNA-directed RNA polymerase subunit E'	--
Cluster-4432.18968	63.9928606577406	13.3708207927632	2.1281	0.0073764	0.54862	5196	XP_048274839.1	XP_048274839	7633	0.0	prolow-density lipoprotein receptor-related protein 1 isoform X2 [Myodes glareolus]	XM_048418882.1	XM_048418882	4956	0	PREDICTED: Myodes glareolus LDL receptor related protein 1 (Lrp1), transcript variant X2, mRNA	K04550	LRP1, CD91	low-density lipoprotein receptor-related protein 1 (alpha-2-macroglobulin receptor)	http://www.genome.jp/dbget-bin/www_bget?ko:K04550	G3V928	7572	0.0	Prolow-density lipoprotein receptor-related protein 1 OS=Rattus norvegicus OX=10116 GN=Lrp1 PE=1 SV=1	PF00057	Low-density lipoprotein receptor domain class A	--	--	GO:0005515	protein binding	--	--	KOG1215	Low-density lipoprotein receptors containing Ca2+-binding EGF-like domains	--
Cluster-4432.2225	8.95194021092814	0	5.1447	0.0073959	0.54862	1060	XP_048304295.1	XP_048304295	882	1.66e-116	aurora kinase B isoform X2 [Myodes glareolus]	XM_048448337.1	XM_048448337	892	0	PREDICTED: Myodes glareolus aurora kinase B (Aurkb), transcript variant X2, mRNA	K11479	AURKB	aurora kinase B	http://www.genome.jp/dbget-bin/www_bget?ko:K11479	O55099	795	2.09e-103	Aurora kinase B OS=Rattus norvegicus OX=10116 GN=Aurkb PE=1 SV=1	PF07714//PF05887//PF00069//PF04617	Protein tyrosine and serine/threonine kinase//Procyclic acidic repetitive protein (PARP)//Protein kinase domain//Hox9 activation region	GO:0006468//GO:0006351	protein phosphorylation//DNA-templated transcription	GO:0004672//GO:0005524	protein kinase activity//ATP binding	GO:0005634//GO:0016020	nucleus//membrane	KOG0580	Serine/threonine protein kinase	--
Cluster-4432.5177	38.8172764782103	6.72287056620538	2.3847	0.0073851	0.54862	2971	--	--	--	--	--	XM_048459223.1	XM_048459223	1920	0	PREDICTED: Myodes glareolus INO80 complex subunit D (Ino80d), transcript variant X5, mRNA	--	--	--	--	--	--	--	--	--	--	--	--	--	--	--	--	--	--	--
Cluster-4432.7168	6.37249202146941	36.0272750746407	-2.5235	0.0073197	0.54862	1710	XP_048274349.1	XP_048274349	2479	0.0	bile acid receptor isoform X2 [Myodes glareolus]	XM_048418392.1	XM_048418392	1565	0	PREDICTED: Myodes glareolus nuclear receptor subfamily 1 group H member 4 (Nr1h4), transcript variant X2, mRNA	K08537	NR1H4, FXR	farnesoid X receptor	http://www.genome.jp/dbget-bin/www_bget?ko:K08537	Q60641	2334	0.0	Bile acid receptor OS=Mus musculus OX=10090 GN=Nr1h4 PE=1 SV=3	PF00105	Zinc finger, C4 type (two domains)	GO:0006355	regulation of DNA-templated transcription	GO:0008270//GO:0043565//GO:0003700	zinc ion binding//sequence-specific DNA binding//DNA-binding transcription factor activity	GO:0005667	transcription regulator complex	--	--	THR-like
Cluster-4432.19840	129.919220674706	21.6338011456436	2.5498	0.0074202	0.54908	3179	XP_048312612.1	XP_048312612	3578	0.0	vascular cell adhesion protein 1 [Myodes glareolus]	XM_048456655.1	XM_048456655	2829	0	PREDICTED: Myodes glareolus vascular cell adhesion molecule 1 (Vcam1), mRNA	K06527	VCAM1, CD106	vascular cell adhesion molecule 1	http://www.genome.jp/dbget-bin/www_bget?ko:K06527	P29534	2991	0.0	Vascular cell adhesion protein 1 OS=Rattus norvegicus OX=10116 GN=Vcam1 PE=1 SV=1	PF05790//PF09085	Immunoglobulin C2-set domain//Adhesion molecule, immunoglobulin-like	GO:0007155	cell adhesion	--	--	GO:0016020	membrane	--	--	--
Cluster-4432.3435	59.4882603439172	9.13839360701234	2.8076	0.0074467	0.5497	1842	XP_048310928.1	XP_048310928	1149	1.37e-152	transmembrane protein C16orf54 homolog [Myodes glareolus] >XP_048310929.1 transmembrane protein C16orf54 homolog [Myodes glareolus]	XM_048454971.1	XM_048454971	1522	0	PREDICTED: Myodes glareolus chromosome unknown C16orf54 homolog (CUNH16orf54), transcript variant X1, mRNA	--	--	--	--	Q5BK39	1001	1.53e-132	Transmembrane protein C16orf54 homolog OS=Rattus norvegicus OX=10116 PE=1 SV=1	--	--	--	--	--	--	--	--	--	--	--
Cluster-4432.11561	174.399435222234	42.1546979720209	2.0308	0.0074902	0.55157	5764	XP_048302388.1	XP_048302388	5287	0.0	DNA (cytosine-5)-methyltransferase 1 isoform X1 [Myodes glareolus]	XM_050125457.1	XM_050125457	4132	0	PREDICTED: Microtus fortis DNA methyltransferase 1 (Dnmt1), transcript variant X1, mRNA	K00558	DNMT1, dcm	DNA (cytosine-5)-methyltransferase 1	http://www.genome.jp/dbget-bin/www_bget?ko:K00558	P13864	4691	0.0	DNA (cytosine-5)-methyltransferase 1 OS=Mus musculus OX=10090 GN=Dnmt1 PE=1 SV=5	PF01426//PF08091//PF00145//PF02008	BAH domain//Spider insecticidal peptide//C-5 cytosine-specific DNA methylase//CXXC zinc finger domain	--	--	GO:0008270//GO:0008168//GO:0003682//GO:0003677	zinc ion binding//methyltransferase activity//chromatin binding//DNA binding	GO:0005576//GO:0000785	extracellular region//chromatin	--	--	--
Cluster-4432.10950	76.2732693037326	14.7579325256706	2.312	0.0075289	0.55308	3146	XP_038175067.1	XP_038175067	2482	0.0	endothelial transcription factor GATA-2 [Arvicola amphibius] >XP_041492856.1 endothelial transcription factor GATA-2 [Microtus oregoni] >XP_057632402.1 endothelial transcription factor GATA-2 [Chionomys nivalis] >XP_057632411.1 endothelial transcription factor GATA-2 [Chionomys nivalis]	XM_057776419.1	XM_057776419	2828	0	PREDICTED: Chionomys nivalis GATA binding protein 2 (Gata2), transcript variant X1, mRNA	K17894	GATA2	GATA-binding protein 2	http://www.genome.jp/dbget-bin/www_bget?ko:K17894	O09100	2464	0.0	Endothelial transcription factor GATA-2 OS=Mus musculus OX=10090 GN=Gata2 PE=1 SV=2	PF00320//PF08273	GATA zinc finger//Zinc-binding domain of primase-helicase	GO:0006351//GO:0006355//GO:0006269	DNA-templated transcription//regulation of DNA-templated transcription//DNA replication, synthesis of RNA primer	GO:0008270//GO:0043565//GO:0004386//GO:0003896	zinc ion binding//sequence-specific DNA binding//helicase activity//DNA primase activity	GO:0005730//GO:0005657	nucleolus//replication fork	KOG1601	GATA-4/5/6 transcription factors	zf-GATA
Cluster-4432.15090	15.5826107444595	61.7122303007671	-1.9327	0.0076246	0.55742	1288	XP_052568530.1	XP_052568530	844	4.22e-107	LOW QUALITY PROTEIN: structure-specific endonuclease subunit SLX1 [Peromyscus californicus insignis]	OX465456.1	OX465456	577	0	Chionomys nivalis genome assembly, chromosome: 8	K15078	SLX1	structure-specific endonuclease subunit SLX1	http://www.genome.jp/dbget-bin/www_bget?ko:K15078	Q5PQP5	569	2.51e-69	Structure-specific endonuclease subunit SLX1 OS=Rattus norvegicus OX=10116 GN=Slx1b PE=2 SV=1	PF16760	Starch/carbohydrate-binding module (family 53)	--	--	GO:2001070	starch binding	--	--	KOG3005	GIY-YIG type nuclease	--
Cluster-4432.21601	19.2411374010021	0.384073821655376	5.2011	0.0076192	0.55742	771	AAL14883.1	AAL14883	314	5.18e-32	MHC class II beta chain, partial [Peromyscus eremicus]	OX460482.1	OX460482	267	1.19445e-134	Peromyscus eremicus genome assembly, chromosome: 16_21	K06752	MHC2	MHC class II antigen	http://www.genome.jp/dbget-bin/www_bget?ko:K06752	P06341	282	3.25e-29	Rano class II histocompatibility antigen, A beta chain (Fragment) OS=Rattus norvegicus OX=10116 GN=RT1-B PE=3 SV=1	PF00969	Class II histocompatibility antigen, beta domain	GO:0019882//GO:0006955	antigen processing and presentation//immune response	--	--	GO:0016020//GO:0042613	membrane//MHC class II protein complex	--	--	--
Cluster-4432.14042	73.7091247188949	345.747159521401	-2.2228	0.0077174	0.55767	899	XP_048287703.1	XP_048287703	756	8.47e-99	cdc42 effector protein 5 [Myodes glareolus]	XM_048431746.1	XM_048431746	826	0	PREDICTED: Myodes glareolus CDC42 effector protein 5 (Cdc42ep5), mRNA	--	--	--	--	Q9Z0X0	627	1.44e-81	Cdc42 effector protein 5 OS=Mus musculus OX=10090 GN=Cdc42ep5 PE=1 SV=2	--	--	--	--	--	--	--	--	--	--	--
Cluster-4432.15292	94.1151712992701	477.443457031349	-2.339	0.0077081	0.55767	1037	KAH0514208.1	KAH0514208	1014	3.83e-135	Transmembrane protease serine 9 [Microtus ochrogaster]	XM_048460675.1	XM_048460675	662	0	PREDICTED: Myodes glareolus transmembrane serine protease 9 (Tmprss9), mRNA	K09640	TMPRSS9	transmembrane protease serine 9	http://www.genome.jp/dbget-bin/www_bget?ko:K09640	P69525	1005	9.61e-127	Transmembrane protease serine 9 OS=Mus musculus OX=10090 GN=Tmprss9 PE=3 SV=1	PF00089	Trypsin	GO:0006508	proteolysis	GO:0004252	serine-type endopeptidase activity	--	--	--	--	--
Cluster-4432.18341	107.811872041243	14.4855820879056	2.8183	0.0077362	0.55767	3914	EDL06254.1	EDL06254	155	2.69e-09	mCG147180 [Mus musculus]	XM_048440919.1	XM_048440919	3576	0	PREDICTED: Myodes glareolus protein phosphatase 1 regulatory subunit 16B (Ppp1r16b), transcript variant X1, mRNA	--	--	--	--	--	--	--	--	--	--	--	--	--	--	--	--	--	--	--
Cluster-4432.21375	114.896612694716	28.8178514118184	1.9902	0.0077313	0.55767	1417	XP_048283931.1	XP_048283931	1786	8.30e-250	cathepsin S [Myodes glareolus]	XM_048427974.1	XM_048427974	1303	0	PREDICTED: Myodes glareolus cathepsin S (Ctss), mRNA	K01368	CTSS	cathepsin S	http://www.genome.jp/dbget-bin/www_bget?ko:K01368	O70370	1498	2.98e-208	Cathepsin S OS=Mus musculus OX=10090 GN=Ctss PE=1 SV=2	PF03051//PF00112	Peptidase C1-like family//Papain family cysteine protease	GO:0006508	proteolysis	GO:0008234//GO:0070005	cysteine-type peptidase activity//cysteine-type aminopeptidase activity	--	--	KOG1543	Cysteine proteinase Cathepsin L	--
Cluster-4432.3100	11.4379013298769	0	5.4887	0.0077747	0.55767	335	OBS82001.1	OBS82001	444	1.12e-54	hypothetical protein A6R68_24008 [Neotoma lepida]	XM_041631437.1	XM_041631437	171	1.13055e-81	PREDICTED: Microtus oregoni uncharacterized LOC121433169 (LOC121433169), mRNA	--	--	--	--	P01635	406	1.72e-51	Immunoglobulin kappa chain variable 12-41 (Fragment) OS=Mus musculus OX=10090 GN=Igkv12-41 PE=1 SV=1	--	--	--	--	--	--	--	--	--	--	--
Cluster-4432.4137	14.9171762862663	0.633879674455	4.1964	0.0077592	0.55767	1723	XP_048277821.1	XP_048277821	1504	1.57e-200	protein associated with UVRAG as autophagy enhancer isoform X2 [Myodes glareolus]	XM_048421864.1	XM_048421864	1422	0	PREDICTED: Myodes glareolus rubicon like autophagy enhancer (Rubcnl), transcript variant X5, mRNA	K25948	RUBCNL	protein associated with UVRAG as autophagy enhancer	http://www.genome.jp/dbget-bin/www_bget?ko:K25948	Q3TD16	1323	1.84e-175	Protein associated with UVRAG as autophagy enhancer OS=Mus musculus OX=10090 GN=Rubcnl PE=1 SV=2	PF08584	Ribonuclease P 40kDa (Rpp40) subunit	GO:0001682	tRNA 5'-leader removal	--	--	GO:0030677	ribonuclease P complex	KOG1829	Uncharacterized conserved protein, contains C1, PH and RUN domains	--
Cluster-4432.7376	12.5078970543492	1.01795349611038	3.3878	0.0077412	0.55767	1250	XP_050013220.1	XP_050013220	2023	4.44e-278	endoplasmic reticulum metallopeptidase 1 isoform X2 [Microtus fortis]	XM_050157263.1	XM_050157263	1187	0	PREDICTED: Microtus fortis endoplasmic reticulum metallopeptidase 1 (Ermp1), transcript variant X2, mRNA	--	--	--	--	Q6UPR8	1847	9.73e-254	Endoplasmic reticulum metallopeptidase 1 OS=Rattus norvegicus OX=10116 GN=Ermp1 PE=1 SV=1	PF01546	Peptidase family M20/M25/M40	--	--	GO:0016787	hydrolase activity	--	--	KOG2194	Aminopeptidases of the M20 family	--
Cluster-4432.7656	4.261982688417	28.7940202808217	-2.7195	0.0077146	0.55767	526	XP_003495826.2	XP_003495826	436	6.28e-53	LYR motif-containing protein 9 isoform X1 [Cricetulus griseus] >XP_027282359.1 LYR motif-containing protein 9 isoform X1 [Cricetulus griseus]	XM_005349435.2	XM_005349435	443	0	PREDICTED: Microtus ochrogaster LYR motif containing 9 (Lyrm9), mRNA	--	--	--	--	A5D7J1	398	1.06e-49	LYR motif-containing protein 9 OS=Bos taurus OX=9913 GN=LYRM9 PE=3 SV=1	--	--	--	--	--	--	--	--	--	--	--
Cluster-4432.4151	0	5.38749131496445	-5.3077	0.0077993	0.55812	612	--	--	--	--	--	OX465458.1	OX465458	395	0	Chionomys nivalis genome assembly, chromosome: 10	--	--	--	--	--	--	--	--	--	--	--	--	--	--	--	--	--	--	--
Cluster-4432.10805	54.6893559823447	9.08666112534586	2.4592	0.0080659	0.5617	2864	XP_048303089.1	XP_048303089	3474	0.0	volume-regulated anion channel subunit LRRC8C [Myodes glareolus] >XP_048303090.1 volume-regulated anion channel subunit LRRC8C [Myodes glareolus]	XM_048447132.1	XM_048447132	2709	0	PREDICTED: Myodes glareolus leucine rich repeat containing 8 VRAC subunit C (Lrrc8c), transcript variant X1, mRNA	K22038	LRRC8	volume-regulated anion channel	http://www.genome.jp/dbget-bin/www_bget?ko:K22038	Q498T9	3302	0.0	Volume-regulated anion channel subunit LRRC8C OS=Rattus norvegicus OX=10116 GN=Lrrc8c PE=1 SV=1	PF00560//PF08122//PF13516//PF13855	Leucine Rich Repeat//NADH-ubiquinone oxidoreductase B12 subunit family//Leucine Rich repeat//Leucine rich repeat	GO:0022900	electron transport chain	GO:0005515	protein binding	GO:0005739	mitochondrion	--	--	--
Cluster-4432.10920	64.3415490062354	9.54565528664876	2.6659	0.0079719	0.5617	1324	XP_048280559.1	XP_048280559	1446	2.04e-199	retinoic acid receptor responder protein 1 [Myodes glareolus]	XM_048424602.1	XM_048424602	1149	0	PREDICTED: Myodes glareolus retinoic acid receptor responder 1 (Rarres1), mRNA	K23595	RARRES1	retinoic acid receptor responder protein 1	http://www.genome.jp/dbget-bin/www_bget?ko:K23595	P49788	930	3.32e-123	Retinoic acid receptor responder protein 1 OS=Homo sapiens OX=9606 GN=RARRES1 PE=1 SV=2	--	--	--	--	--	--	--	--	--	--	--
Cluster-4432.11384	51.5276074421308	9.41835919231913	2.4146	0.0079994	0.5617	2214	XP_048289279.1	XP_048289279	2819	0.0	transcription factor RelB isoform X1 [Myodes glareolus]	XM_005370302.2	XM_005370302	1965	0	PREDICTED: Microtus ochrogaster RELB proto-oncogene, NF-kB subunit (Relb), mRNA	K09253	RELB	transcription factor RelB	http://www.genome.jp/dbget-bin/www_bget?ko:K09253	Q04863	2668	0.0	Transcription factor RelB OS=Mus musculus OX=10090 GN=Relb PE=1 SV=2	PF00554	Rel homology DNA-binding domain	GO:0006355	regulation of DNA-templated transcription	GO:0003677//GO:0003700	DNA binding//DNA-binding transcription factor activity	GO:0005667	transcription regulator complex	--	--	RHD
Cluster-4432.12703	1.02062814792142	10.5251767771293	-3.361	0.0079754	0.5617	731	XP_048284143.1	XP_048284143	596	7.38e-76	protein BEX4 [Myodes glareolus]	XM_048428186.1	XM_048428186	660	0	PREDICTED: Myodes glareolus brain expressed X-linked 4 (Bex4), mRNA	--	--	--	--	Q3MKP9	382	9.65e-46	Protein BEX4 OS=Rattus norvegicus OX=10116 GN=Bex4 PE=3 SV=1	--	--	--	--	--	--	--	--	--	--	--
Cluster-4432.14311	10.6450590313554	67.7576881408028	-2.6413	0.0081368	0.5617	469	XP_041531695.1	XP_041531695	595	4.05e-76	protein FMC1 homolog isoform X1 [Microtus oregoni]	XM_050147951.1	XM_050147951	424	0	PREDICTED: Microtus fortis formation of mitochondrial complex V assembly factor 1 homolog (Fmc1), mRNA	--	--	--	--	Q4G012	571	6.92e-76	Protein FMC1 homolog OS=Rattus norvegicus OX=10116 GN=Fmc1 PE=3 SV=1	--	--	--	--	--	--	--	--	--	--	--
Cluster-4432.14622	0	9.08950378959329	-6.0534	0.0080256	0.5617	301	--	--	--	--	--	--	--	--	--	--	--	--	--	--	--	--	--	--	--	--	--	--	--	--	--	--	--	--	--
Cluster-4432.14994	26.4587653357929	117.088177958441	-2.1183	0.0081449	0.5617	751	NP_001017429.1	NP_001017429	336	4.20e-37	cytochrome c oxidase copper chaperone [Mus musculus] >NP_445992.1 COX17 homolog, cytochrome c oxidase assembly protein [Rattus norvegicus] >XP_003509198.1 cytochrome c oxidase copper chaperone [Cricetulus griseus] >XP_005345036.1 cytochrome c oxidase copper chaperone [Microtus ochrogaster] >XP_005358992.1 cytochrome c oxidase copper chaperone [Microtus ochrogaster] >XP_006521813.1 cytochrome c ox…	XM_005344979.2	XM_005344979	369	0	PREDICTED: Microtus ochrogaster cytochrome c oxidase copper chaperone (LOC101997498), mRNA	K02260	COX17	cytochrome c oxidase assembly protein subunit 17	http://www.genome.jp/dbget-bin/www_bget?ko:K02260	P56394	336	2.03e-39	Cytochrome c oxidase copper chaperone OS=Mus musculus OX=10090 GN=Cox17 PE=1 SV=2	PF05051	Cytochrome C oxidase copper chaperone (COX17)	GO:0006825	copper ion transport	GO:0005507//GO:0016531	copper ion binding//copper chaperone activity	GO:0005758	mitochondrial intermembrane space	KOG3496	Cytochrome c oxidase assembly protein/Cu2+ chaperone COX17	--
Cluster-4432.15142	361.02061869682	1693.70307400857	-2.2286	0.0081402	0.5617	559	XP_048283455.1	XP_048283455	731	4.70e-97	NADH dehydrogenase [ubiquinone] 1 alpha subcomplex subunit 11 [Myodes glareolus]	XM_048427498.1	XM_048427498	524	0	PREDICTED: Myodes glareolus NADH:ubiquinone oxidoreductase subunit A11 (Ndufa11), mRNA	K03956	NDUFA11	NADH dehydrogenase (ubiquinone) 1 alpha subcomplex subunit 11	http://www.genome.jp/dbget-bin/www_bget?ko:K03956	Q80W89	628	1.13e-83	NADH dehydrogenase [ubiquinone] 1 alpha subcomplex subunit 11 OS=Rattus norvegicus OX=10116 GN=Ndufa11 PE=2 SV=1	PF15061	Domain of unknown function (DUF4538)	GO:0033617	mitochondrial cytochrome c oxidase assembly	--	--	GO:0016020	membrane	--	--	--
Cluster-4432.15308	26.63357838202	112.72212607685	-2.0545	0.0081224	0.5617	1841	XP_038169116.1	XP_038169116	464	1.30e-51	COX assembly mitochondrial protein 2 homolog isoform X1 [Arvicola amphibius]	XM_050144347.1	XM_050144347	694	0	PREDICTED: Microtus fortis C-X9-C motif containing 2 (Cmc2), transcript variant X1, mRNA	K18172	CMC2	COX assembly mitochondrial protein 2	http://www.genome.jp/dbget-bin/www_bget?ko:K18172	Q8K199	391	3.43e-44	COX assembly mitochondrial protein 2 homolog OS=Mus musculus OX=10090 GN=Cmc2 PE=3 SV=1	--	--	--	--	--	--	--	--	--	--	--
Cluster-4432.15836	81.8087334500755	415.744513354053	-2.3401	0.0079303	0.5617	528	XP_005360446.1	XP_005360446	698	2.97e-92	ubiquinol-cytochrome-c reductase complex assembly factor 2 [Microtus ochrogaster] >XP_041490909.1 ubiquinol-cytochrome-c reductase complex assembly factor 2 [Microtus oregoni] >XP_048307114.1 ubiquinol-cytochrome-c reductase complex assembly factor 2 [Myodes glareolus] >XP_049995201.1 ubiquinol-cytochrome-c reductase complex assembly factor 2 [Microtus fortis]	XM_048451157.1	XM_048451157	463	0	PREDICTED: Myodes glareolus ubiquinol-cytochrome-c reductase complex assembly factor 2 (LOC125411243), mRNA	K17682	MNF1	mitochondrial nucleoid factor 1	http://www.genome.jp/dbget-bin/www_bget?ko:K17682	Q9CQY6	682	3.95e-92	Ubiquinol-cytochrome c reductase complex assembly factor 2 OS=Mus musculus OX=10090 GN=Uqcc2 PE=1 SV=1	PF20180	Complex III assembly factor UQCC2/CBP6	GO:0034551	mitochondrial respiratory chain complex III assembly	--	--	--	--	--	--	--
Cluster-4432.16144	227.672614462073	1095.74559148197	-2.2646	0.0081404	0.5617	502	XP_005065739.1	XP_005065739	327	6.44e-37	cytochrome c oxidase subunit 7C, mitochondrial [Mesocricetus auratus] >XP_005356584.1 cytochrome c oxidase subunit 7C, mitochondrial [Microtus ochrogaster] >XP_006993262.1 cytochrome c oxidase subunit 7C, mitochondrial [Peromyscus maniculatus bairdii] >XP_027257580.1 cytochrome c oxidase subunit 7C, mitochondrial isoform X2 [Cricetulus griseus] >XP_028747506.1 cytochrome c oxidase subunit 7C, mit…	XM_005356527.2	XM_005356527	397	0	PREDICTED: Microtus ochrogaster cytochrome c oxidase subunit 7C, mitochondrial (LOC101992129), mRNA	K02272	COX7C	cytochrome c oxidase subunit 7c	http://www.genome.jp/dbget-bin/www_bget?ko:K02272	P17665	326	4.43e-39	Cytochrome c oxidase subunit 7C, mitochondrial OS=Mus musculus OX=10090 GN=Cox7c PE=1 SV=1	PF02935	Cytochrome c oxidase subunit VIIc	GO:0006123	mitochondrial electron transport, cytochrome c to oxygen	--	--	GO:0005751	mitochondrial respiratory chain complex IV	--	--	--
Cluster-4432.17981	2.46359937501603	15.3908403643195	-2.6158	0.0080787	0.5617	791	--	--	--	--	--	XM_038328642.2	XM_038328642	740	0	PREDICTED: Arvicola amphibius RAD51 paralog D (Rad51d), transcript variant X2, mRNA	--	--	--	--	--	--	--	--	--	--	--	--	--	--	--	--	--	--	--
Cluster-4432.2021	8.4100018135778	0	5.0547	0.00801	0.5617	1460	XP_048287400.1	XP_048287400	1914	4.93e-268	probable G-protein coupled receptor 132 isoform X1 [Myodes glareolus]	XM_048431444.1	XM_048431444	1325	0	PREDICTED: Myodes glareolus G protein-coupled receptor 132 (Gpr132), transcript variant X2, mRNA	K08426	GPR132, G2A	G protein-coupled receptor 132	http://www.genome.jp/dbget-bin/www_bget?ko:K08426	Q9Z282	1538	2.03e-213	Probable G-protein coupled receptor 132 OS=Mus musculus OX=10090 GN=Gpr132 PE=1 SV=1	PF00001	7 transmembrane receptor (rhodopsin family)	GO:0007186	G protein-coupled receptor signaling pathway	GO:0004930	G protein-coupled receptor activity	GO:0016020	membrane	--	--	--
Cluster-4432.3549	35.9276646397522	3.68774016278613	3.1512	0.0080647	0.5617	2451	XP_048303736.1	XP_048303736	2603	0.0	regulator of G-protein signaling 14 [Myodes glareolus]	XM_048447779.1	XM_048447779	1168	0	PREDICTED: Myodes glareolus regulator of G protein signaling 14 (Rgs14), mRNA	K17706	RGS14	regulator of G-protein signaling 14	http://www.genome.jp/dbget-bin/www_bget?ko:K17706	P97492	2476	0.0	Regulator of G-protein signaling 14 OS=Mus musculus OX=10090 GN=Rgs14 PE=1 SV=2	PF02196//PF04648	Raf-like Ras-binding domain//Yeast mating factor alpha hormone	GO:0019953//GO:0007165	sexual reproduction//signal transduction	GO:0000772	mating pheromone activity	GO:0005576	extracellular region	--	--	--
Cluster-4432.6078	42.7217434325563	11.9351478052272	1.7529	0.0080708	0.5617	2914	XP_048286488.1	XP_048286488	2997	0.0	serine protease FAM111A-like isoform X1 [Myodes glareolus] >XP_048286489.1 serine protease FAM111A-like isoform X1 [Myodes glareolus] >XP_048286490.1 serine protease FAM111A-like isoform X1 [Myodes glareolus]	XM_048430531.1	XM_048430531	1986	0	PREDICTED: Myodes glareolus serine protease FAM111A-like (LOC125397985), transcript variant X1, mRNA	K24274	FAM111A	protein FAM111A	http://www.genome.jp/dbget-bin/www_bget?ko:K24274	Q9D2L9	1537	1.46e-202	Serine protease FAM111A OS=Mus musculus OX=10090 GN=Fam111a PE=2 SV=1	PF00949//PF00089//PF05579	Peptidase S7, Flavivirus NS3 serine protease//Trypsin//Equine arteritis virus serine endopeptidase S32	GO:0016032//GO:0019082//GO:0006508	viral process//viral protein processing//proteolysis	GO:0004252//GO:0005524//GO:0003723//GO:0003724	serine-type endopeptidase activity//ATP binding//RNA binding//RNA helicase activity	--	--	--	--	--
Cluster-5096.0	1.03000640657679	13.0305357424421	-3.644	0.0078894	0.5617	976	XP_048304443.1	XP_048304443	1494	1.12e-208	asialoglycoprotein receptor 1 isoform X4 [Myodes glareolus] >XP_048304444.1 asialoglycoprotein receptor 1 isoform X4 [Myodes glareolus]	XM_048448486.1	XM_048448486	916	0	PREDICTED: Myodes glareolus asialoglycoprotein receptor 1 (Asgr1), transcript variant X6, mRNA	K10063	ASGR1	asialoglycoprotein receptor 1	http://www.genome.jp/dbget-bin/www_bget?ko:K10063	P02706	1275	1.22e-177	Asialoglycoprotein receptor 1 OS=Rattus norvegicus OX=10116 GN=Asgr1 PE=1 SV=2	--	--	--	--	--	--	--	--	--	--	--
Cluster-4432.10234	11.9625076693081	44.4467394185518	-1.8854	0.008197	0.56321	1082	XP_048291736.1	XP_048291736	1542	2.83e-215	RWD domain-containing protein 2A isoform X1 [Myodes glareolus] >XP_048291737.1 RWD domain-containing protein 2A isoform X1 [Myodes glareolus]	XM_048435779.1	XM_048435779	1010	0	PREDICTED: Myodes glareolus RWD domain containing 2A (Rwdd2a), transcript variant X1, mRNA	--	--	--	--	Q9D9S3	1487	3.29e-209	RWD domain-containing protein 2A OS=Mus musculus OX=10090 GN=Rwdd2a PE=1 SV=1	PF05773	RWD domain	--	--	GO:0005515	protein binding	--	--	--	--	--
Cluster-4432.1292	13.744238113163	0.499611705599248	4.1934	0.0082335	0.56321	1737	XP_011735451.1	XP_011735451	2420	0.0	potassium voltage-gated channel subfamily A member 3 [Macaca nemestrina] >XP_011735453.1 potassium voltage-gated channel subfamily A member 3 [Macaca nemestrina]	LR862394.1	LR862394	1667	0	Arvicola amphibius genome assembly, chromosome: 14	K04876	KCNA3, KV1.3	potassium voltage-gated channel Shaker-related subfamily A member 3	http://www.genome.jp/dbget-bin/www_bget?ko:K04876	P22001	2389	0.0	Potassium voltage-gated channel subfamily A member 3 OS=Homo sapiens OX=9606 GN=KCNA3 PE=1 SV=3	PF02214//PF00520	BTB/POZ domain//Ion transport protein	GO:0051260//GO:0055085//GO:0006811	protein homooligomerization//transmembrane transport//monoatomic ion transport	GO:0005216	monoatomic ion channel activity	GO:0016020	membrane	--	--	--
Cluster-4432.15840	303.605790170938	1009.75965762458	-1.7313	0.0082238	0.56321	1465	XP_041516335.1	XP_041516335	958	5.95e-126	group XIIA secretory phospholipase A2 [Microtus oregoni]	XM_038311426.2	XM_038311426	1207	0	PREDICTED: Arvicola amphibius phospholipase A2 group XIIA (Pla2g12a), transcript variant X1, mRNA	K01047	PLA2G, SPLA2	secretory phospholipase A2	http://www.genome.jp/dbget-bin/www_bget?ko:K01047	Q9EPR2	890	4.91e-118	Group XIIA secretory phospholipase A2 OS=Mus musculus OX=10090 GN=Pla2g12a PE=1 SV=2	PF06951//PF05826	Group XII secretory phospholipase A2 precursor (PLA2G12)//Phospholipase A2	GO:0006644//GO:0016042//GO:0009395//GO:0050482	phospholipid metabolic process//lipid catabolic process//phospholipid catabolic process//arachidonic acid secretion	GO:0004623//GO:0005509	phospholipase A2 activity//calcium ion binding	GO:0005576	extracellular region	--	--	--
Cluster-4432.16499	111.953776546048	509.475695437071	-2.1817	0.0082934	0.56321	508	XP_038191540.1	XP_038191540	316	5.53e-35	ATP synthase membrane subunit K, mitochondrial isoform X1 [Arvicola amphibius]	XM_048439003.1	XM_048439003	411	0	PREDICTED: Myodes glareolus ATP synthase membrane subunit k (Atp5mk), transcript variant X3, mRNA	K18194	USMG5, DAPIT	up-regulated during skeletal muscle growth protein 5	http://www.genome.jp/dbget-bin/www_bget?ko:K18194	Q9JJW3	294	3.09e-34	ATP synthase membrane subunit K, mitochondrial OS=Rattus norvegicus OX=10116 GN=Atp5mk PE=1 SV=1	PF14960	ATP synthase regulation	--	--	--	--	GO:0005753	mitochondrial proton-transporting ATP synthase complex	--	--	--
Cluster-4432.17666	240.987446233201	37.6518640201172	2.6436	0.0083077	0.56321	4102	XP_048286474.1	XP_048286474	3652	0.0	macrophage-expressed gene 1 protein [Myodes glareolus]	XM_048430517.1	XM_048430517	3626	0	PREDICTED: Myodes glareolus macrophage-expressed gene 1 protein (LOC125397978), mRNA	K26547	MPEG1	macrophage-expressed gene 1 protein	http://www.genome.jp/dbget-bin/www_bget?ko:K26547	A1L314	3256	0.0	Macrophage-expressed gene 1 protein OS=Mus musculus OX=10090 GN=Mpeg1 PE=1 SV=1	--	--	--	--	--	--	--	--	--	--	--
Cluster-4432.22177	24.9002518471192	1.01795349611038	4.3972	0.0082929	0.56321	1566	AAP72262.1	AAP72262	262	4.10e-23	T cell receptor beta chain constant region, partial [Peromyscus maniculatus]	JN956811.1	JN956811	184	3.43024e-88	Mus musculus targeted non-conditional, lacZ-tagged mutant allele Prss2:tm1e(KOMP)Wtsi; transgenic	K10785	TRBV	T-cell receptor beta chain V region	http://www.genome.jp/dbget-bin/www_bget?ko:K10785	P01852	227	1.82e-20	T-cell receptor beta-1 chain C region OS=Mus musculus OX=10090 PE=1 SV=1	--	--	--	--	--	--	--	--	--	--	--
Cluster-4432.2517	24.4650795215999	1.38329723285387	3.8816	0.0083075	0.56321	1256	XP_048297019.1	XP_048297019	1391	2.59e-191	tumor necrosis factor receptor superfamily member 5 isoform X4 [Myodes glareolus]	XM_048441062.1	XM_048441062	1183	0	PREDICTED: Myodes glareolus CD40 molecule (Cd40), transcript variant X4, mRNA	K03160	TNFRSF5, CD40	tumor necrosis factor receptor superfamily member 5	http://www.genome.jp/dbget-bin/www_bget?ko:K03160	P27512	957	1.02e-127	Tumor necrosis factor receptor superfamily member 5 OS=Mus musculus OX=10090 GN=Cd40 PE=1 SV=3	PF10717//PF00020	Occlusion-derived virus envelope protein ODV-E18//TNFR/NGFR cysteine-rich region	--	--	GO:0005515	protein binding	GO:0019031	viral envelope	--	--	--
Cluster-4432.8994	258.342126608635	35.9594133052555	2.8143	0.0083149	0.56321	3876	XP_048296836.1	XP_048296836	3211	0.0	deoxynucleoside triphosphate triphosphohydrolase SAMHD1 [Myodes glareolus]	XM_048440879.1	XM_048440879	3423	0	PREDICTED: Myodes glareolus SAM and HD domain containing deoxynucleoside triphosphate triphosphohydrolase 1 (Samhd1), mRNA	K22544	SAMHD1	deoxynucleoside triphosphate triphosphohydrolase SAMHD1	http://www.genome.jp/dbget-bin/www_bget?ko:K22544	Q60710	2511	0.0	Deoxynucleoside triphosphate triphosphohydrolase SAMHD1 OS=Mus musculus OX=10090 GN=Samhd1 PE=1 SV=3	PF00233//PF07647//PF00536	3'5'-cyclic nucleotide phosphodiesterase//SAM domain (Sterile alpha motif)//SAM domain (Sterile alpha motif)	GO:0006144//GO:0007165	purine nucleobase metabolic process//signal transduction	GO:0005515//GO:0004114	protein binding//3',5'-cyclic-nucleotide phosphodiesterase activity	--	--	KOG2681	Metal-dependent phosphohydrolase	--
Cluster-4432.6934	36.136321336332	3.5347421090185	3.1834	0.0083937	0.56728	1475	--	--	--	--	--	XM_048416191.1	XM_048416191	1366	0	PREDICTED: Myodes glareolus potassium voltage-gated channel subfamily A regulatory beta subunit 2 (Kcnab2), transcript variant X4, mRNA	--	--	--	--	--	--	--	--	--	--	--	--	--	--	--	--	--	--	--
Cluster-4432.15842	128.908266301484	23.2853057534185	2.4163	0.008458	0.5691	1860	XP_041496655.1	XP_041496655	1475	2.86e-200	GTPase IMAP family member 4-like [Microtus oregoni]	XM_038320793.1	XM_038320793	1424	0	PREDICTED: Arvicola amphibius GTPase IMAP family member 4-like (LOC119808337), transcript variant X1, mRNA	--	--	--	--	Q99JY3	1072	1.34e-141	GTPase IMAP family member 4 OS=Mus musculus OX=10090 GN=Gimap4 PE=1 SV=2	PF03938//PF01926//PF00005//PF02421//PF02601//PF03193//PF04548//PF13086	Outer membrane protein (OmpH-like)//50S ribosome-binding GTPase//ABC transporter//Ferrous iron transport protein B//Exonuclease VII, large subunit//RsgA GTPase//AIG1 family//AAA domain	GO:0006308	DNA catabolic process	GO:0005525//GO:0016887//GO:0008855//GO:0003924//GO:0051082//GO:0005524//GO:0004386	GTP binding//ATP hydrolysis activity//exodeoxyribonuclease VII activity//GTPase activity//unfolded protein binding//ATP binding//helicase activity	GO:0009318	exodeoxyribonuclease VII complex	--	--	--
Cluster-4432.21604	0.762526755325124	13.1800478589467	-3.941	0.008442	0.5691	741	--	--	--	--	--	XM_048419959.1	XM_048419959	556	0	PREDICTED: Myodes glareolus carbonic anhydrase 8 (Ca8), transcript variant X2, mRNA	--	--	--	--	--	--	--	--	--	--	--	--	--	--	--	--	--	--	--
Cluster-4432.4376	6.93439299894407	0	4.7612	0.0085413	0.57344	702	--	--	--	--	--	XM_048439723.1	XM_048439723	585	0	PREDICTED: Myodes glareolus CYFIP related Rac1 interactor A (Cyria), transcript variant X2, mRNA	--	--	--	--	--	--	--	--	--	--	--	--	--	--	--	--	--	--	--
Cluster-4432.14909	73.3386384613654	317.502612599404	-2.1063	0.0085823	0.57349	620	XP_038197933.1	XP_038197933	483	1.48e-59	cystatin-B [Arvicola amphibius] >XP_048307273.1 cystatin-B [Myodes glareolus]	XM_048451316.1	XM_048451316	585	0	PREDICTED: Myodes glareolus cystatin B (Cstb), mRNA	K13907	CSTA_B	cystatin-A/B	http://www.genome.jp/dbget-bin/www_bget?ko:K13907	Q62426	415	1.53e-51	Cystatin-B OS=Mus musculus OX=10090 GN=Cstb PE=1 SV=1	PF01221//PF10143//PF00031	Dynein light chain type 1//2,3-bisphosphoglycerate-independent phosphoglycerate mutase//Cystatin domain	GO:0006007//GO:0007017	glucose catabolic process//microtubule-based process	GO:0004869//GO:0003824//GO:0046537	cysteine-type endopeptidase inhibitor activity//catalytic activity//2,3-bisphosphoglycerate-independent phosphoglycerate mutase activity	GO:0030286	dynein complex	--	--	--
Cluster-4432.15596	119.385294373193	599.005851474837	-2.3235	0.0085642	0.57349	528	XP_005354281.1	XP_005354281	727	1.05e-96	galectin-1 [Microtus ochrogaster] >XP_038199299.1 galectin-1 [Arvicola amphibius] >XP_041528380.1 galectin-1 [Microtus oregoni] >XP_048310767.1 galectin-1 [Myodes glareolus] >XP_050021764.1 galectin-1 [Microtus fortis] >XP_057648181.1 galectin-1 [Chionomys nivalis]	XM_048454810.1	XM_048454810	483	0	PREDICTED: Myodes glareolus galectin 1 (Lgals1), mRNA	K06830	LGALS1	galectin-1	http://www.genome.jp/dbget-bin/www_bget?ko:K06830	P48538	692	1.10e-93	Galectin-1 OS=Cricetulus griseus OX=10029 GN=LGALS1 PE=1 SV=2	PF00337	Galactoside-binding lectin	--	--	GO:0030246	carbohydrate binding	--	--	--	--	--
Cluster-4432.3483	129.927347449717	15.1226329893985	3.1656	0.0085987	0.57349	3643	--	--	--	--	--	OX465460.1	OX465460	2667	0	Chionomys nivalis genome assembly, chromosome: 12	--	--	--	--	--	--	--	--	PF00089//PF14249	Trypsin//Tocopherol cyclase	GO:0006508	proteolysis	GO:0004252//GO:0009976	serine-type endopeptidase activity//tocopherol cyclase activity	--	--	--	--	--
Cluster-4432.8152	43.1410191963679	4.05308389952962	3.2754	0.0086221	0.5738	3162	XP_038199277.1	XP_038199277	4157	0.0	cytokine receptor common subunit beta [Arvicola amphibius] >XP_038199278.1 cytokine receptor common subunit beta [Arvicola amphibius] >XP_038199279.1 cytokine receptor common subunit beta [Arvicola amphibius] >XP_038199280.1 cytokine receptor common subunit beta [Arvicola amphibius] >XP_038199281.1 cytokine receptor common subunit beta [Arvicola amphibius]	XM_038343350.1	XM_038343350	2514	0	PREDICTED: Arvicola amphibius colony stimulating factor 2 receptor subunit beta (Csf2rb), transcript variant X2, mRNA	K04738	CSF2RB, IL3RB, CD131	cytokine receptor common subunit beta	http://www.genome.jp/dbget-bin/www_bget?ko:K04738	P26955	3105	0.0	Cytokine receptor common subunit beta OS=Mus musculus OX=10090 GN=Csf2rb PE=1 SV=2	PF09238//PF16656//PF00041//PF15957	Interleukin-4 receptor alpha chain, N-terminal//Purple acid Phosphatase, N-terminal domain//Fibronectin type III domain//Commissureless	GO:0007165//GO:0002532//GO:0019497//GO:0006771//GO:0007411	signal transduction//production of molecular mediator involved in inflammatory response//hexachlorocyclohexane metabolic process//riboflavin metabolic process//axon guidance	GO:0004896//GO:0003993//GO:0005515//GO:0046872	cytokine receptor activity//acid phosphatase activity//protein binding//metal ion binding	GO:0016020	membrane	--	--	--
Cluster-4432.15385	10.2989480842387	48.9083125531435	-2.1961	0.0086424	0.57389	588	EGV96176.1	EGV96176	200	2.06e-17	hypothetical protein I79_005859 [Cricetulus griseus]	XM_057785300.1	XM_057785300	481	0	PREDICTED: Chionomys nivalis yrdC N6-threonylcarbamoyltransferase domain containing (Yrdc), mRNA	--	--	--	--	--	--	--	--	--	--	--	--	--	--	--	--	--	--	--
Cluster-4432.12841	18.3408498422766	56.5999910784207	-1.6658	0.0087088	0.57472	3261	--	--	--	--	--	XM_048456955.1	XM_048456955	2903	0	PREDICTED: Myodes glareolus bone morphogenetic protein receptor type 1B (Bmpr1b), transcript variant X2, mRNA	--	--	--	--	--	--	--	--	--	--	--	--	--	--	--	--	--	--	--
Cluster-4432.7587	24.6531715691481	3.90008584576199	2.4079	0.0086839	0.57472	2670	XP_048270785.1	XP_048270785	3799	0.0	phospholipid-transporting ATPase VD [Myodes glareolus]	XM_048414828.1	XM_048414828	2511	0	PREDICTED: Myodes glareolus ATPase phospholipid transporting 10D (putative) (Atp10d), mRNA	K01530	E7.6.2.1	phospholipid-translocating ATPase	http://www.genome.jp/dbget-bin/www_bget?ko:K01530	Q8K2X1	3358	0.0	Phospholipid-transporting ATPase VD OS=Mus musculus OX=10090 GN=Atp10d PE=1 SV=2	PF00711	Beta defensin	GO:0006952	defense response	--	--	GO:0005576	extracellular region	KOG0206	P-type ATPase	--
Cluster-4432.7678	0	8.43340809296335	-5.9448	0.0087116	0.57472	418	--	--	--	--	--	OX465466.1	OX465466	338	2.11297e-174	Chionomys nivalis genome assembly, chromosome: 18	--	--	--	--	--	--	--	--	--	--	--	--	--	--	--	--	--	--	--
Cluster-4432.2873	30.0878740340903	3.93754601558575	2.7835	0.0087435	0.57523	2916	XP_048312699.1	XP_048312699	3419	0.0	synaptopodin-2 [Myodes glareolus]	LR862394.1	LR862394	2333	0	Arvicola amphibius genome assembly, chromosome: 14	K24066	SYNPO2	synaptopodin-2	http://www.genome.jp/dbget-bin/www_bget?ko:K24066	D4A702	3089	0.0	Synaptopodin-2 OS=Rattus norvegicus OX=10116 GN=Synpo2 PE=1 SV=2	PF05556	Calcineurin-binding protein (Calsarcin)	--	--	--	--	GO:0030018	Z disc	--	--	--
Cluster-4432.6605	30.3036640644483	2.78532455061962	3.271	0.0087572	0.57523	1574	XP_049977107.1	XP_049977107	696	9.50e-83	P-selectin glycoprotein ligand 1 [Microtus fortis]	XM_041646455.1	XM_041646455	1107	0	PREDICTED: Microtus oregoni selectin P ligand (Selplg), mRNA	K06544	SELPLG, CD162	selectin P ligand	http://www.genome.jp/dbget-bin/www_bget?ko:K06544	Q62170	553	2.71e-64	P-selectin glycoprotein ligand 1 OS=Mus musculus OX=10090 GN=Selplg PE=1 SV=2	PF02382	N-terminal domain in RTX protein	GO:0006810	transport	GO:0015267	channel activity	GO:0005576	extracellular region	--	--	--
Cluster-4432.1390	12.4278412990925	0.384073821655376	4.5967	0.0087952	0.57542	1456	XP_048310315.1	XP_048310315	944	4.32e-124	germinal center-associated signaling and motility protein isoform X1 [Myodes glareolus]	XM_048454358.1	XM_048454358	1089	0	PREDICTED: Myodes glareolus germinal center associated signaling and motility (Gcsam), transcript variant X1, mRNA	--	--	--	--	Q6RFH4	677	4.11e-86	Germinal center-associated signaling and motility protein OS=Mus musculus OX=10090 GN=Gcsam PE=1 SV=1	PF15666	Germinal center-associated lymphoma	GO:0050855//GO:2000401	regulation of B cell receptor signaling pathway//regulation of lymphocyte migration	--	--	--	--	--	--	--
Cluster-4432.16349	458.705128883935	1880.6044710602	-2.0344	0.0087978	0.57542	848	EDL23991.1	EDL23991	1194	2.81e-164	transmembrane protein 147, isoform CRA_a, partial [Mus musculus]	XM_048438057.1	XM_048438057	826	0	PREDICTED: Myodes glareolus transmembrane protein 147 (Tmem147), mRNA	K26498	TMEM147	BOS complex subunit TMEM147	http://www.genome.jp/dbget-bin/www_bget?ko:K26498	Q9CQG6	1149	3.94e-160	BOS complex subunit TMEM147 OS=Mus musculus OX=10090 GN=Tmem147 PE=1 SV=1	--	--	--	--	--	--	--	--	KOG3236	Predicted membrane protein	--
Cluster-4432.13199	52.6094466717127	209.734443768599	-1.9847	0.0088547	0.57676	1151	OBS58167.1	OBS58167	645	2.98e-80	hypothetical protein A6R68_10713 [Neotoma lepida]	XM_048428191.1	XM_048428191	1031	0	PREDICTED: Myodes glareolus transcription elongation factor A like 8 (Tceal8), mRNA	--	--	--	--	Q6I7R5	539	1.44e-67	Transcription elongation factor A protein-like 8 OS=Rattus norvegicus OX=10116 GN=Tceal8 PE=2 SV=1	PF00018	SH3 domain	--	--	GO:0005515	protein binding	--	--	--	--	--
Cluster-4432.16301	51.5525096269843	295.07724793798	-2.5047	0.0088563	0.57676	2049	XP_052026244.1	XP_052026244	476	5.81e-48	igE-binding protein-like [Apodemus sylvaticus]	OX460440.1	OX460440	109	2.22105e-46	Onychomys leucogaster genome assembly, chromosome: 23	--	--	--	--	P31790	245	7.29e-22	Intracisternal A-particle Gag-related polyprotein OS=Mouse intracisternal a-particle MIAE OX=11932 GN=gag PE=2 SV=1	PF02337//PF06459//PF01939//PF02535//PF08208//PF01080	Retroviral GAG p10 protein//Ryanodine Receptor TM 4-6//Endonuclease NucS C-terminal domain//ZIP Zinc transporter//DNA-directed RNA polymerase I subunit RPA34.5//Presenilin	GO:0055085//GO:0016485//GO:0006360//GO:0006816//GO:0030001//GO:0006874	transmembrane transport//protein processing//transcription by RNA polymerase I//calcium ion transport//metal ion transport//intracellular calcium ion homeostasis	GO:0004519//GO:0005219//GO:0042500//GO:0046873//GO:0005198	endonuclease activity//ryanodine-sensitive calcium-release channel activity//aspartic endopeptidase activity, intramembrane cleaving//metal ion transmembrane transporter activity//structural molecule activity	GO:0016020//GO:0005622	membrane//intracellular anatomical structure	--	--	--
Cluster-4432.17654	0.841158051190077	81.8531235251621	-6.6394	0.0088866	0.5775	1752	XP_048286933.1	XP_048286933	2854	0.0	complement factor H-like isoform X1 [Myodes glareolus]	XM_048430976.1	XM_048430976	1191	0	PREDICTED: Myodes glareolus complement factor H-like (LOC125398248), transcript variant X1, mRNA	--	--	--	--	P06909	2282	5.20e-312	Complement factor H OS=Mus musculus OX=10090 GN=Cfh PE=1 SV=2	--	--	--	--	--	--	--	--	--	--	--
Cluster-4432.9412	70.2130666526667	16.8941332541864	2.009	0.0089427	0.5799	3544	XP_048300564.1	XP_048300564	4769	0.0	formin-like protein 3 isoform X2 [Myodes glareolus]	XM_048444607.1	XM_048444607	2996	0	PREDICTED: Myodes glareolus formin like 3 (Fmnl3), transcript variant X2, mRNA	K23957	FMNL	formic-like protein	http://www.genome.jp/dbget-bin/www_bget?ko:K23957	Q6ZPF4	4681	0.0	Formin-like protein 3 OS=Mus musculus OX=10090 GN=Fmnl3 PE=1 SV=2	PF06371//PF06367//PF05145	Diaphanous GTPase-binding Domain//Diaphanous FH3 Domain//Transition state regulatory protein AbrB	GO:0030036//GO:0016043//GO:0010468	actin cytoskeleton organization//cellular component organization//regulation of gene expression	GO:0031267//GO:0003779	small GTPase binding//actin binding	GO:0016020	membrane	KOG1923	Rac1 GTPase effector FRL	--
Cluster-4432.4959	9.14334196905449	0.249805852799624	4.2516	0.0090881	0.58808	1283	XP_048291679.1	XP_048291679	2223	1.98e-295	collagen alpha-1(XII) chain isoform X2 [Myodes glareolus]	XM_048435723.1	XM_048435723	1256	0	PREDICTED: Myodes glareolus collagen type XII alpha 1 chain (Col12a1), transcript variant X3, mRNA	K08132	COL12A	collagen type XII alpha	http://www.genome.jp/dbget-bin/www_bget?ko:K08132	Q60847	2118	3.62e-273	Collagen alpha-1(XII) chain OS=Mus musculus OX=10090 GN=Col12a1 PE=2 SV=3	PF00041//PF16656	Fibronectin type III domain//Purple acid Phosphatase, N-terminal domain	GO:0006771//GO:0019497	riboflavin metabolic process//hexachlorocyclohexane metabolic process	GO:0003993//GO:0046872//GO:0005515	acid phosphatase activity//metal ion binding//protein binding	--	--	--	--	--
Cluster-4432.15636	121.458226513977	488.692321702308	-2.0032	0.0091165	0.58866	854	VTJ55810.1	VTJ55810	615	8.33e-78	Hypothetical predicted protein [Marmota monax]	XM_048438277.1	XM_048438277	628	0	PREDICTED: Myodes glareolus presenilin enhancer, gamma-secretase subunit (Psenen), mRNA	K06170	PSENEN, PEN2	presenilin enhancer 2	http://www.genome.jp/dbget-bin/www_bget?ko:K06170	Q9CQR7	551	5.74e-71	Gamma-secretase subunit PEN-2 OS=Mus musculus OX=10090 GN=Psenen PE=1 SV=1	--	--	--	--	--	--	--	--	KOG3402	Predicted membrane protein	--
Cluster-4432.16973	297.793185698736	38.8259729444678	2.9103	0.0091711	0.58968	2168	XP_048272980.1	XP_048272980	783	3.25e-97	thy-1 membrane glycoprotein [Myodes glareolus] >XP_048272981.1 thy-1 membrane glycoprotein [Myodes glareolus]	XM_057768945.1	XM_057768945	1720	0	PREDICTED: Chionomys nivalis Thy-1 cell surface antigen (Thy1), transcript variant X5, mRNA	K06514	THY1, CD90	Thy-1 cell surface antigen	http://www.genome.jp/dbget-bin/www_bget?ko:K06514	P01830	626	2.45e-76	Thy-1 membrane glycoprotein OS=Rattus norvegicus OX=10116 GN=Thy1 PE=1 SV=1	PF05790	Immunoglobulin C2-set domain	GO:0007155	cell adhesion	--	--	GO:0016020	membrane	--	--	--
Cluster-4432.8612	74.6408036433377	7.74082406231575	3.1859	0.0091561	0.58968	2696	XP_038182584.1	XP_038182584	1837	2.72e-245	fermitin family homolog 3 isoform X1 [Arvicola amphibius] >XP_038182594.1 fermitin family homolog 3 isoform X1 [Arvicola amphibius]	XM_038326656.1	XM_038326656	2316	0	PREDICTED: Arvicola amphibius FERM domain containing kindlin 3 (Fermt3), transcript variant X1, mRNA	K17084	FERMT3, KIND3	kindlin 3	http://www.genome.jp/dbget-bin/www_bget?ko:K17084	Q8K1B8	1789	1.01e-240	Fermitin family homolog 3 OS=Mus musculus OX=10090 GN=Fermt3 PE=1 SV=1	PF13637	Ankyrin repeats (many copies)	--	--	GO:0005515	protein binding	--	--	KOG3727	Mitogen inducible gene product (contains ERM and PH domains)	--
Cluster-4432.17324	0.730863872202682	9.93224320976109	-3.689	0.0092186	0.59148	612	--	--	--	--	--	XR_007228187.1	XR_007228187	500	0	PREDICTED: Myodes glareolus uncharacterized LOC125388304 (LOC125388304), ncRNA	--	--	--	--	--	--	--	--	--	--	--	--	--	--	--	--	--	--	--
Cluster-4432.14566	57.0094085601082	258.07958108092	-2.1671	0.0092523	0.5924	695	XP_005346346.1	XP_005346346	673	1.08e-87	14 kDa phosphohistidine phosphatase [Microtus ochrogaster] >XP_041529994.1 14 kDa phosphohistidine phosphatase [Microtus oregoni] >XP_048281606.1 14 kDa phosphohistidine phosphatase [Myodes glareolus] >KAH0506888.1 14 kDa phosphohistidine phosphatase [Microtus ochrogaster]	XM_041674060.1	XM_041674060	638	0	PREDICTED: Microtus oregoni phosphohistidine phosphatase 1 (Phpt1), mRNA	K01112	PHPT1	phosphohistidine phosphatase	http://www.genome.jp/dbget-bin/www_bget?ko:K01112	Q9DAK9	650	1.65e-86	14 kDa phosphohistidine phosphatase OS=Mus musculus OX=10090 GN=Phpt1 PE=1 SV=1	--	--	--	--	--	--	--	--	--	--	--
Cluster-4432.14747	5.51370639631653	26.2826612767889	-2.2191	0.0093253	0.59333	562	--	--	--	--	--	OX465466.1	OX465466	441	0	Chionomys nivalis genome assembly, chromosome: 18	--	--	--	--	--	--	--	--	--	--	--	--	--	--	--	--	--	--	--
Cluster-4432.3399	33.6574164316959	1.76737105450925	4.0587	0.0093001	0.59333	954	XP_048273223.1	XP_048273223	923	1.81e-123	T-cell surface glycoprotein CD3 gamma chain [Myodes glareolus]	XM_048417266.1	XM_048417266	866	0	PREDICTED: Myodes glareolus T-cell surface glycoprotein CD3 gamma chain (LOC125388904), mRNA	K06452	CD3G	T-cell surface glycoprotein CD3 gamma chain	http://www.genome.jp/dbget-bin/www_bget?ko:K06452	Q64159	731	1.33e-96	T-cell surface glycoprotein CD3 gamma chain OS=Rattus norvegicus OX=10116 GN=Cd3g PE=2 SV=1	PF02189	Immunoreceptor tyrosine-based activation motif	GO:0007166//GO:0007165	cell surface receptor signaling pathway//signal transduction	GO:0004888	transmembrane signaling receptor activity	GO:0016020	membrane	--	--	--
Cluster-4432.6060	88.0045622095897	16.6439988385963	2.3371	0.0093172	0.59333	2585	XP_041520610.1	XP_041520610	2303	0.0	cytokine receptor-like factor 3 [Microtus oregoni]	XM_057774710.1	XM_057774710	2065	0	PREDICTED: Chionomys nivalis cytokine receptor like factor 3 (Crlf3), mRNA	K24482	CRLF3	cytokine receptor-like factor 3	http://www.genome.jp/dbget-bin/www_bget?ko:K24482	Q9Z2L7	2221	2.91e-310	Cytokine receptor-like factor 3 OS=Mus musculus OX=10090 GN=Crlf3 PE=1 SV=1	PF01442//PF07063//PF00041//PF05859	Apolipoprotein A1/A4/E domain//2-oxoadipate dioxygenase/decarboxylase//Fibronectin type III domain//Mis12 protein	GO:0000278//GO:0006869//GO:0042157	mitotic cell cycle//lipid transport//lipoprotein metabolic process	GO:0016491//GO:0005515//GO:0008289	oxidoreductase activity//protein binding//lipid binding	GO:0005576//GO:0000775//GO:0005634	extracellular region//chromosome, centromeric region//nucleus	--	--	--
Cluster-4432.18928	52.432810606947	11.7786638141966	2.0476	0.0094027	0.597	2570	XP_048313768.1	XP_048313768	3423	0.0	neuroblast differentiation-associated protein AHNAK isoform X1 [Myodes glareolus]	XM_048457811.1	XM_048457811	2489	0	PREDICTED: Myodes glareolus AHNAK nucleoprotein (Ahnak), transcript variant X1, mRNA	K23934	AHNAK	neuroblast differentiation-associated protein AHNAK	http://www.genome.jp/dbget-bin/www_bget?ko:K23934	Q09666	2590	0.0	Neuroblast differentiation-associated protein AHNAK OS=Homo sapiens OX=9606 GN=AHNAK PE=1 SV=2	PF13180//PF00595	PDZ domain//PDZ domain	--	--	GO:0005515	protein binding	--	--	--	--	--
Cluster-4432.15374	80.2397898788641	269.149189161395	-1.7342	0.0094252	0.59718	1051	XP_048312893.1	XP_048312893	401	2.28e-45	uncharacterized protein C4orf3 homolog [Myodes glareolus]	XM_048456936.1	XM_048456936	896	0	PREDICTED: Myodes glareolus chromosome unknown C4orf3 homolog (CUNH4orf3), mRNA	K26467	ALN	another-regulin	http://www.genome.jp/dbget-bin/www_bget?ko:K26467	Q498U0	230	9.46e-23	Uncharacterized protein C4orf3 homolog OS=Rattus norvegicus OX=10116 PE=1 SV=1	--	--	--	--	--	--	--	--	--	--	--
Cluster-4432.17709	1469.62330270946	421.637947019428	1.7965	0.009523	0.59964	7417	BAE27768.1	BAE27768	5094	0.0	unnamed protein product, partial [Mus musculus]	XM_048427378.1	XM_048427378	7018	0	PREDICTED: Myodes glareolus myosin heavy chain 9 (Myh9), mRNA	K10352	MYH9s	myosin heavy chain 9/10/11/14	http://www.genome.jp/dbget-bin/www_bget?ko:K10352	Q8VDD5	4926	0.0	Myosin-9 OS=Mus musculus OX=10090 GN=Myh9 PE=1 SV=4	PF00612//PF00063//PF01576//PF02736//PF13401	IQ calmodulin-binding motif//Myosin head (motor domain)//Myosin tail//Myosin N-terminal SH3-like domain//AAA domain	--	--	GO:0005524//GO:0016887//GO:0005515//GO:0003774	ATP binding//ATP hydrolysis activity//protein binding//cytoskeletal motor activity	GO:0016459	myosin complex	KOG0161	Myosin class II heavy chain	--
Cluster-4432.23356	19.1180139756687	0.633879674455	4.5507	0.0095037	0.59964	2189	XP_048283996.1	XP_048283996	2471	0.0	interferon regulatory factor 4 isoform X1 [Myodes glareolus] >XP_048283997.1 interferon regulatory factor 4 isoform X1 [Myodes glareolus]	XM_048428040.1	XM_048428040	2049	0	PREDICTED: Myodes glareolus interferon regulatory factor 4 (Irf4), transcript variant X2, mRNA	K09445	IRF4	interferon regulatory factor 4	http://www.genome.jp/dbget-bin/www_bget?ko:K09445	Q64287	2417	0.0	Interferon regulatory factor 4 OS=Mus musculus OX=10090 GN=Irf4 PE=1 SV=1	PF10401//PF03166//PF00605	Interferon-regulatory factor 3//MH2 domain//Interferon regulatory factor transcription factor	GO:0006355	regulation of DNA-templated transcription	GO:0003700//GO:0000976	DNA-binding transcription factor activity//transcription cis-regulatory region binding	GO:0005667	transcription regulator complex	--	--	IRF
Cluster-4432.23398	15.6765475699445	2.01717690730887	2.6543	0.0094966	0.59964	1993	XP_057641248.1	XP_057641248	3222	0.0	zinc finger protein castor homolog 1 isoform X1 [Chionomys nivalis]	XM_048414881.1	XM_048414881	1915	0	PREDICTED: Myodes glareolus castor zinc finger 1 (Casz1), transcript variant X2, mRNA	K25209	CASZ1	zinc finger protein castor	http://www.genome.jp/dbget-bin/www_bget?ko:K25209	Q9CWL2	3068	0.0	Zinc finger protein castor homolog 1 OS=Mus musculus OX=10090 GN=Casz1 PE=1 SV=3	--	--	--	--	--	--	--	--	--	--	--
Cluster-4432.16611	599.202199653281	200.519235655956	1.5708	0.0096797	0.60746	8084	XP_048315383.1	XP_048315383	11458	0.0	fibronectin isoform X1 [Myodes glareolus]	XM_048459426.1	XM_048459426	7603	0	PREDICTED: Myodes glareolus fibronectin 1 (Fn1), transcript variant X1, mRNA	K05717	FN1	fibronectin 1	http://www.genome.jp/dbget-bin/www_bget?ko:K05717	P04937	10724	0.0	Fibronectin OS=Rattus norvegicus OX=10116 GN=Fn1 PE=1 SV=2	PF00041//PF00039//PF16656//PF04508	Fibronectin type III domain//Fibronectin type I domain//Purple acid Phosphatase, N-terminal domain//Viral A-type inclusion protein repeat	GO:0019497//GO:0016032//GO:0006771	hexachlorocyclohexane metabolic process//viral process//riboflavin metabolic process	GO:0005515//GO:0003993//GO:0046872	protein binding//acid phosphatase activity//metal ion binding	GO:0005576	extracellular region	--	--	--
Cluster-4432.2930	29.0189301335003	1.53629528662151	4.1315	0.0096873	0.60746	2418	XP_048287785.1	XP_048287785	1305	1.71e-170	solute carrier family 2, facilitated glucose transporter member 6 isoform X2 [Myodes glareolus]	XM_048431829.1	XM_048431829	1285	0	PREDICTED: Myodes glareolus solute carrier family 2 member 6 (Slc2a6), transcript variant X3, mRNA	K08144	SLC2A6, GLUT6	MFS transporter, SP family, solute carrier family 2 (facilitated glucose transporter), member 6	http://www.genome.jp/dbget-bin/www_bget?ko:K08144	Q3UDF0	1215	4.21e-158	Solute carrier family 2, facilitated glucose transporter member 6 OS=Mus musculus OX=10090 GN=Slc2a6 PE=1 SV=1	PF07690//PF06609//PF00083	Major Facilitator Superfamily//Fungal trichothecene efflux pump (TRI12)//Sugar (and other) transporter	GO:0055085	transmembrane transport	GO:0022857	transmembrane transporter activity	GO:0016020	membrane	--	--	--
Cluster-4432.10466	25.0100852343118	71.8365468429413	-1.5065	0.0097143	0.60791	2097	EDL40873.1	EDL40873	158	1.19e-09	mCG1043924, partial [Mus musculus]	XM_052732334.1	XM_052732334	308	5.41143e-157	PREDICTED: Peromyscus californicus insignis TGF-beta activated kinase 1 (MAP3K7) binding protein 3 (Tab3), transcript variant X1, mRNA	--	--	--	--	--	--	--	--	PF08352	Oligopeptide/dipeptide transporter, C-terminal region	GO:0015833	peptide transport	GO:0000166//GO:0005524	nucleotide binding//ATP binding	--	--	--	--	--
Cluster-4432.2297	19.3256959678318	0.749417558398871	4.2504	0.0097641	0.60976	1225	XP_057640667.1	XP_057640667	1726	1.23e-240	runt-related transcription factor 3 isoform X2 [Chionomys nivalis]	XM_041652502.1	XM_041652502	1092	0	PREDICTED: Microtus oregoni RUNX family transcription factor 3 (Runx3), mRNA	K09279	RUNX3, AML2	runt-related transcription factor 3	http://www.genome.jp/dbget-bin/www_bget?ko:K09279	Q64131	1699	8.58e-239	Runt-related transcription factor 3 OS=Mus musculus OX=10090 GN=Runx3 PE=1 SV=3	PF00853	Runt domain	GO:0006355	regulation of DNA-templated transcription	GO:0003677//GO:0003700	DNA binding//DNA-binding transcription factor activity	GO:0005667	transcription regulator complex	KOG3982	Runt and related transcription factors	Runt
Cluster-4432.11660	60.230145330745	15.8761797580761	1.8726	0.0098042	0.61086	2499	XP_048310770.1	XP_048310770	3134	0.0	SH3 domain-binding protein 1 isoform X2 [Myodes glareolus]	XM_048454813.1	XM_048454813	2360	0	PREDICTED: Myodes glareolus SH3 domain binding protein 1 (Sh3bp1), transcript variant X2, mRNA	K20652	SH3BP1, ARHGAP43	SH3-domain binding protein 1	http://www.genome.jp/dbget-bin/www_bget?ko:K20652	D3ZFJ3	2865	0.0	SH3 domain-binding protein 1 OS=Rattus norvegicus OX=10116 GN=Sh3bp1 PE=1 SV=1	PF16746//PF00620//PF03114//PF01025	BAR domain of APPL family//RhoGAP domain//BAR domain//GrpE	GO:0007165//GO:0006457	signal transduction//protein folding	GO:0000774//GO:0042803//GO:0005515//GO:0051087	adenyl-nucleotide exchange factor activity//protein homodimerization activity//protein binding//protein-folding chaperone binding	GO:0005737	cytoplasm	KOG4270	GTPase-activator protein	--
Cluster-4432.18317	37.3301727953378	10.5740665945483	1.7888	0.0098419	0.61086	2277	XP_048276946.1	XP_048276946	2794	0.0	dimethylaniline monooxygenase [N-oxide-forming] 4 isoform X1 [Myodes glareolus] >XP_048276947.1 dimethylaniline monooxygenase [N-oxide-forming] 4 isoform X1 [Myodes glareolus] >XP_048276948.1 dimethylaniline monooxygenase [N-oxide-forming] 4 isoform X1 [Myodes glareolus] >XP_048276949.1 dimethylaniline monooxygenase [N-oxide-forming] 4 isoform X1 [Myodes glareolus]	XM_048420989.1	XM_048420989	2137	0	PREDICTED: Myodes glareolus flavin containing dimethylaniline monoxygenase 4 (Fmo4), transcript variant X1, mRNA	K00485	FMO	dimethylaniline monooxygenase (N-oxide forming) / hypotaurine monooxygenase	http://www.genome.jp/dbget-bin/www_bget?ko:K00485	Q8K4B7	2445	0.0	Dimethylaniline monooxygenase [N-oxide-forming] 4 OS=Rattus norvegicus OX=10116 GN=Fmo4 PE=1 SV=3	PF07992//PF00743//PF04769//PF01266	Pyridine nucleotide-disulphide oxidoreductase//Flavin-binding monooxygenase-like//Mating-type protein MAT alpha 1 HMG-box//FAD dependent oxidoreductase	GO:0007531//GO:0045895	mating type determination//positive regulation of mating-type specific transcription, DNA-templated	GO:0050660//GO:0050661//GO:0008301//GO:0004499//GO:0016491	flavin adenine dinucleotide binding//NADP binding//DNA binding, bending//N,N-dimethylaniline monooxygenase activity//oxidoreductase activity	GO:0005634	nucleus	--	--	--
Cluster-4432.7272	165.401205786936	33.7063742941992	2.2643	0.009838	0.61086	2398	XP_048312017.1	XP_048312017	1891	5.72e-260	serine/threonine-protein kinase 17B [Myodes glareolus]	XM_048456060.1	XM_048456060	1911	0	PREDICTED: Myodes glareolus serine/threonine kinase 17b (Stk17b), mRNA	K08804	STK17	serine/threonine kinase 17	http://www.genome.jp/dbget-bin/www_bget?ko:K08804	Q91XS8	1789	7.94e-247	Serine/threonine-protein kinase 17B OS=Rattus norvegicus OX=10116 GN=Stk17b PE=1 SV=1	PF00069//PF07714	Protein kinase domain//Protein tyrosine and serine/threonine kinase	GO:0006468	protein phosphorylation	GO:0005524//GO:0004672	ATP binding//protein kinase activity	--	--	KOG0032	Ca2+/calmodulin-dependent protein kinase, EF-Hand protein superfamily	--
Cluster-4432.4948	16.9906223396722	1.76737105450925	2.9866	0.0098778	0.61184	2018	XP_048287369.1	XP_048287369	881	2.80e-112	nutritionally-regulated adipose and cardiac enriched protein homolog [Myodes glareolus] >XP_048287370.1 nutritionally-regulated adipose and cardiac enriched protein homolog [Myodes glareolus] >XP_048287371.1 nutritionally-regulated adipose and cardiac enriched protein homolog [Myodes glareolus]	XM_048431413.1	XM_048431413	1528	0	PREDICTED: Myodes glareolus chromosome unknown C14orf180 homolog (CUNH14orf180), transcript variant X2, mRNA	--	--	--	--	Q8BNX7	680	1.09e-84	Nutritionally-regulated adipose and cardiac-enriched protein OS=Mus musculus OX=10090 GN=Nrac PE=1 SV=2	--	--	--	--	--	--	--	--	--	--	--
Cluster-4432.12532	164.622723435807	53.4194777687755	1.577	0.009946	0.61316	9081	XP_048302662.1	XP_048302662	12239	0.0	acetyl-CoA carboxylase 1 isoform X1 [Myodes glareolus]	XM_048446705.1	XM_048446705	8860	0	PREDICTED: Myodes glareolus acetyl-CoA carboxylase alpha (Acaca), transcript variant X1, mRNA	K11262	ACACA	acetyl-CoA carboxylase / biotin carboxylase 1	http://www.genome.jp/dbget-bin/www_bget?ko:K11262	Q5SWU9	12045	0.0	Acetyl-CoA carboxylase 1 OS=Mus musculus OX=10090 GN=Acaca PE=1 SV=1	PF02655//PF07478//PF00182//PF08326//PF02786	ATP-grasp domain//D-ala D-ala ligase C-terminus//Chitinase class I//Acetyl-CoA carboxylase, central region//Carbamoyl-phosphate synthase L chain, ATP binding domain	GO:0006090//GO:0006032//GO:0046436//GO:0016998//GO:0006633//GO:0009252	pyruvate metabolic process//chitin catabolic process//D-alanine metabolic process//cell wall macromolecule catabolic process//fatty acid biosynthetic process//peptidoglycan biosynthetic process	GO:0005524//GO:0008716//GO:0003989//GO:0004568//GO:0046872	ATP binding//D-alanine-D-alanine ligase activity//acetyl-CoA carboxylase activity//chitinase activity//metal ion binding	GO:0009317	acetyl-CoA carboxylase complex	KOG0368	Acetyl-CoA carboxylase	--
Cluster-4432.16530	178.322612621613	903.821325618552	-2.339	0.0099282	0.61316	418	XP_005356037.1	XP_005356037	480	3.23e-60	NADH dehydrogenase [ubiquinone] 1 alpha subcomplex subunit 2 [Microtus ochrogaster] >XP_041500607.1 NADH dehydrogenase [ubiquinone] 1 alpha subcomplex subunit 2 [Microtus oregoni] >XP_041516061.1 NADH dehydrogenase [ubiquinone] 1 alpha subcomplex subunit 2 [Microtus oregoni] >XP_057644529.1 NADH dehydrogenase [ubiquinone] 1 alpha subcomplex subunit 2 [Chionomys nivalis]	XM_048442378.1	XM_048442378	387	0	PREDICTED: Myodes glareolus NADH:ubiquinone oxidoreductase subunit A2 (Ndufa2), mRNA	K03946	NDUFA2	NADH dehydrogenase (ubiquinone) 1 alpha subcomplex subunit 2	http://www.genome.jp/dbget-bin/www_bget?ko:K03946	Q9CQ75	439	2.85e-56	NADH dehydrogenase [ubiquinone] 1 alpha subcomplex subunit 2 OS=Mus musculus OX=10090 GN=Ndufa2 PE=1 SV=3	--	--	--	--	--	--	--	--	KOG3446	NADH:ubiquinone oxidoreductase NDUFA2/B8 subunit	--
Cluster-4432.6443	72.854788784488	14.142454373337	2.2818	0.0099797	0.61316	2155	XP_048296854.1	XP_048296854	2048	9.01e-285	transforming growth factor beta-1 proprotein [Myodes glareolus]	XM_048440897.1	XM_048440897	2046	0	PREDICTED: Myodes glareolus transforming growth factor beta 1 (Tgfb1), mRNA	K13375	TGFB1	transforming growth factor beta-1	http://www.genome.jp/dbget-bin/www_bget?ko:K13375	P04202	1990	2.86e-278	Transforming growth factor beta-1 proprotein OS=Mus musculus OX=10090 GN=Tgfb1 PE=1 SV=1	PF01388//PF00019//PF14865	ARID/BRIGHT DNA binding domain//Transforming growth factor beta like domain//Macin	GO:0008283//GO:0007165//GO:0006952//GO:0040007	cell population proliferation//signal transduction//defense response//growth	GO:0008083//GO:0003677	growth factor activity//DNA binding	--	--	--	--	--
Cluster-4432.7905	59.9599580378225	9.81734859883285	2.4861	0.0099701	0.61316	5356	XP_048276646.1	XP_048276646	6661	0.0	phospholipid-transporting ATPase ABCA1 isoform X2 [Myodes glareolus]	XM_048420689.1	XM_048420689	4946	0	PREDICTED: Myodes glareolus ATP binding cassette subfamily A member 1 (Abca1), transcript variant X2, mRNA	K05641	ABCA1	ATP-binding cassette, subfamily A (ABC1), member 1	http://www.genome.jp/dbget-bin/www_bget?ko:K05641	P41233	6577	0.0	Phospholipid-transporting ATPase ABCA1 OS=Mus musculus OX=10090 GN=Abca1 PE=1 SV=4	PF07940//PF00005//PF07496//PF13304//PF03827//PF12698//PF12549//PF11629	Heparinase II/III-like protein//ABC transporter//CW-type Zinc Finger//AAA domain, putative AbiEii toxin, Type IV TA system//Orexin receptor type 2//ABC-2 family transporter protein//Tyrosine hydroxylase N terminal//C terminal SARAH domain of Mst1	GO:0007631//GO:0007187//GO:0006570//GO:0007186//GO:0009069//GO:0016310//GO:0022410	feeding behavior//G protein-coupled receptor signaling pathway, coupled to cyclic nucleotide second messenger//tyrosine metabolic process//G protein-coupled receptor signaling pathway//serine family amino acid metabolic process//phosphorylation//circadian sleep/wake cycle process	GO:0016499//GO:0016829//GO:0016887//GO:0004674//GO:0140359//GO:0005524//GO:0008270//GO:0004511	orexin receptor activity//lyase activity//ATP hydrolysis activity//protein serine/threonine kinase activity//ABC-type transporter activity//ATP binding//zinc ion binding//tyrosine 3-monooxygenase activity	GO:0016020	membrane	--	--	--
Cluster-4432.3142	39.96531246646	3.30366634113075	3.47	0.010016	0.61417	2227	XP_048310691.1	XP_048310691	1561	1.53e-211	GRB2-related adapter protein 2 [Myodes glareolus] >XP_048310692.1 GRB2-related adapter protein 2 [Myodes glareolus]	XM_048454734.1	XM_048454734	2067	0	PREDICTED: Myodes glareolus GRB2 related adaptor protein 2 (Grap2), transcript variant X1, mRNA	K07366	GRAP2, GADS	GRB2-related adaptor protein 2	http://www.genome.jp/dbget-bin/www_bget?ko:K07366	O89100	1441	9.83e-196	GRB2-related adaptor protein 2 OS=Mus musculus OX=10090 GN=Grap2 PE=1 SV=1	PF07947//PF05375//PF07653//PF00018//PF14604	YhhN family//Pacifastin inhibitor (LCMII)//Variant SH3 domain//SH3 domain//Variant SH3 domain	--	--	GO:0030414//GO:0005515	peptidase inhibitor activity//protein binding	GO:0016020	membrane	KOG3601	Adaptor protein GRB2, contains SH2 and SH3 domains	--
Cluster-4432.15485	385.933264922128	1186.02222032854	-1.6173	0.010051	0.61504	1938	XP_048277098.1	XP_048277098	1173	8.48e-156	peroxiredoxin-6 [Myodes glareolus]	XM_057769851.1	XM_057769851	1338	0	PREDICTED: Chionomys nivalis peroxiredoxin 6 (Prdx6), mRNA	K11188	PRDX6	peroxiredoxin 6	http://www.genome.jp/dbget-bin/www_bget?ko:K11188	O77834	1095	2.52e-146	Peroxiredoxin-6 OS=Bos taurus OX=9913 GN=PRDX6 PE=1 SV=3	PF00578//PF08534//PF10417	AhpC/TSA family//Redoxin//C-terminal domain of 1-Cys peroxiredoxin	--	--	GO:0051920//GO:0016209//GO:0016491	peroxiredoxin activity//antioxidant activity//oxidoreductase activity	--	--	KOG0854	Alkyl hydroperoxide reductase, thiol specific antioxidant and related enzymes	--
Cluster-4432.16632	85.8862033939288	405.540891542333	-2.2338	0.010077	0.61543	1030	XP_038204543.1	XP_038204543	818	3.74e-107	mediator of RNA polymerase II transcription subunit 28 [Arvicola amphibius] >XP_041492417.1 mediator of RNA polymerase II transcription subunit 28 [Microtus oregoni] >XP_048271043.1 mediator of RNA polymerase II transcription subunit 28 [Myodes glareolus] >XP_048317629.1 mediator of RNA polymerase II transcription subunit 28 [Myodes glareolus] >XP_050006077.1 mediator of RNA polymerase II transcr…	XM_048415086.1	XM_048415086	769	0	PREDICTED: Myodes glareolus mediator of RNA polymerase II transcription subunit 28 (LOC125387447), mRNA	K15141	MED28	mediator of RNA polymerase II transcription subunit 28	http://www.genome.jp/dbget-bin/www_bget?ko:K15141	P68943	795	5.62e-106	Mediator of RNA polymerase II transcription subunit 28 OS=Rattus norvegicus OX=10116 GN=Med28 PE=1 SV=1	PF00432	Prenyltransferase and squalene oxidase repeat	--	--	GO:0003824	catalytic activity	--	--	--	--	--
Cluster-4432.14549	20.6893567106885	94.5132873279468	-2.1617	0.010163	0.61934	1143	XP_040612125.1	XP_040612125	172	4.21e-10	uncharacterized protein LOC121143725 [Mesocricetus auratus]	OX465461.1	OX465461	557	0	Chionomys nivalis genome assembly, chromosome: 13	--	--	--	--	--	--	--	--	--	--	--	--	--	--	--	--	--	--	--
Cluster-4432.1622	15.7889453966965	0.999223411198495	3.5782	0.010182	0.61934	2228	XP_005349885.1	XP_005349885	3553	0.0	phosphoinositide 3-kinase regulatory subunit 5 [Microtus ochrogaster]	XM_048448308.1	XM_048448308	2090	0	PREDICTED: Myodes glareolus phosphoinositide-3-kinase regulatory subunit 5 (Pik3r5), transcript variant X1, mRNA	K21290	PIK3R5_6	phosphoinositide-3-kinase regulatory subunit 5/6	http://www.genome.jp/dbget-bin/www_bget?ko:K21290	Q5SW28	3322	0.0	Phosphoinositide 3-kinase regulatory subunit 5 OS=Mus musculus OX=10090 GN=Pik3r5 PE=1 SV=1	PF10486	Phosphoinositide 3-kinase gamma adapter protein p101 subunit	--	--	GO:0046935	1-phosphatidylinositol-3-kinase regulator activity	GO:0005944	phosphatidylinositol 3-kinase complex, class IB	--	--	--
Cluster-4432.9699	80.1988258565519	271.814518055001	-1.7496	0.010301	0.62532	1393	XP_048297219.1	XP_048297219	991	2.62e-131	PRELI domain containing protein 3B [Myodes glareolus]	XM_048441262.1	XM_048441262	1294	0	PREDICTED: Myodes glareolus PRELI domain containing 3B (Prelid3b), mRNA	--	--	--	--	Q6TMK8	965	1.11e-129	PRELI domain containing protein 3B OS=Cricetulus griseus OX=10029 GN=PRELID3B PE=2 SV=1	--	--	--	--	--	--	--	--	KOG3336	Predicted member of the intramitochondrial sorting protein family	--
Cluster-4432.17558	39.6156734121871	3.92230186793693	3.2768	0.010433	0.63205	3228	KAH0508936.1	KAH0508936	591	2.63e-66	T-cell receptor beta chain V region CTL-L17 [Microtus ochrogaster]	LR877221.1	LR877221	206	4.21633e-100	Acomys russatus genome assembly, chromosome: 10	--	--	--	--	A0A0A6YYD4	379	3.83e-41	T cell receptor beta variable 13 OS=Homo sapiens OX=9606 GN=TRBV13 PE=3 SV=5	PF08496	Peptidase family S49 N-terminal	--	--	GO:0004252	serine-type endopeptidase activity	GO:0005886	plasma membrane	--	--	--
Cluster-4432.17721	3.82793930624569	18.291702798883	-2.2159	0.010459	0.63236	1231	--	--	--	--	--	XM_048444929.1	XM_048444929	1118	0	PREDICTED: Myodes glareolus peroxisome proliferator activated receptor alpha (Ppara), transcript variant X5, mRNA	--	--	--	--	--	--	--	--	--	--	--	--	--	--	--	--	--	--	--
Cluster-4432.1724	7.18649000111004	0	4.8213	0.010488	0.63286	993	XP_050001435.1	XP_050001435	1152	8.12e-149	transcription regulator protein BACH2 isoform X1 [Microtus fortis]	XM_041667321.1	XM_041667321	932	0	PREDICTED: Microtus oregoni BTB domain and CNC homolog 2 (Bach2), mRNA	K09042	BACH	transcription regulator BACH	http://www.genome.jp/dbget-bin/www_bget?ko:K09042	P97303	1077	6.50e-140	Transcription regulator protein BACH2 OS=Mus musculus OX=10090 GN=Bach2 PE=1 SV=3	PF00651	BTB/POZ domain	--	--	GO:0005515	protein binding	--	--	--	--	ZBTB
Cluster-4432.22663	57.868141064434	10.7457947332278	2.4332	0.010624	0.63984	1189	XP_048291144.1	XP_048291144	1823	2.04e-256	macrophage-capping protein isoform X1 [Myodes glareolus]	XM_048437279.1	XM_048437279	1090	0	PREDICTED: Myodes glareolus capping actin protein, gelsolin like (Capg), transcript variant X4, mRNA	K10368	CAPG	macrophage-capping protein	http://www.genome.jp/dbget-bin/www_bget?ko:K10368	Q6AYC4	1774	2.14e-251	Macrophage-capping protein OS=Rattus norvegicus OX=10116 GN=Capg PE=1 SV=1	--	--	--	--	--	--	--	--	KOG0443	Actin regulatory proteins (gelsolin/villin family)	--
Cluster-4432.15844	1180.80578026433	5086.05015194825	-2.1063	0.010646	0.63986	2276	EGV92095.1	EGV92095	853	3.69e-106	Translocon-associated protein subunit delta [Cricetulus griseus]	XM_041641071.1	XM_041641071	584	0	PREDICTED: Microtus oregoni signal sequence receptor subunit 4 (Ssr4), transcript variant X3, mRNA	K04571	SSR4	translocon-associated protein subunit delta	http://www.genome.jp/dbget-bin/www_bget?ko:K04571	Q62186	774	1.16e-97	Translocon-associated protein subunit delta OS=Mus musculus OX=10090 GN=Ssr4 PE=1 SV=1	PF05404	Translocon-associated protein, delta subunit precursor (TRAP-delta)	--	--	--	--	GO:0016020//GO:0005783	membrane//endoplasmic reticulum	KOG4088	Translocon-associated complex TRAP, delta subunit	--
Cluster-4432.15811	181.208786434199	829.628749050354	-2.192	0.010811	0.64467	629	EGW05551.1	EGW05551	505	1.06e-62	DNA-directed RNA polymerases I, II, and III subunit RPABC5 [Cricetulus griseus]	XM_057777068.1	XM_057777068	470	0	PREDICTED: Chionomys nivalis RNA polymerase II, I and III subunit L (Polr2l), mRNA	K03007	RPABC5, RPB10, POLR2L	DNA-directed RNA polymerases I, II, and III subunit RPABC5	http://www.genome.jp/dbget-bin/www_bget?ko:K03007	Q32P78	362	7.39e-44	DNA-directed RNA polymerases I, II, and III subunit RPABC5 OS=Bos taurus OX=9913 GN=POLR2L PE=1 SV=1	PF01194	RNA polymerases N / 8 kDa subunit	GO:0006144//GO:0006351//GO:0006206	purine nucleobase metabolic process//DNA-templated transcription//pyrimidine nucleobase metabolic process	GO:0003899//GO:0003677	DNA-directed 5'-3' RNA polymerase activity//DNA binding	GO:0005730	nucleolus	KOG3497	DNA-directed RNA polymerase, subunit RPB10	--
Cluster-4432.16678	23.6527243979291	132.995101731434	-2.4744	0.010778	0.64467	933	ERE91720.1	ERE91720	992	3.55e-132	myosin light chain 6B-like protein [Cricetulus griseus]	XM_048418459.1	XM_048418459	834	0	PREDICTED: Myodes glareolus myosin light chain 6B (Myl6b), transcript variant X2, mRNA	K12751	MYL6	myosin light chain 6	http://www.genome.jp/dbget-bin/www_bget?ko:K12751	Q8CI43	872	9.33e-118	Myosin light chain 6B OS=Mus musculus OX=10090 GN=Myl6b PE=1 SV=1	PF13833//PF13202//PF13405//PF13499//PF00036	EF-hand domain pair//EF hand//EF-hand domain//EF-hand domain pair//EF hand	--	--	GO:0005509	calcium ion binding	--	--	--	--	--
Cluster-4432.18278	263.891948777371	46.2046106445126	2.481	0.010792	0.64467	11834	XP_048300623.1	XP_048300623	14833	0.0	histone-lysine N-methyltransferase 2D isoform X12 [Myodes glareolus]	XM_048444666.1	XM_048444666	11234	0	PREDICTED: Myodes glareolus lysine methyltransferase 2D (Kmt2d), transcript variant X12, mRNA	K09187	MLL2, ALR		http://www.genome.jp/dbget-bin/www_bget?ko:K09187	Q6PDK2	13307	0.0	Histone-lysine N-methyltransferase 2D OS=Mus musculus OX=10090 GN=Kmt2d PE=1 SV=2	PF11961//PF15966//PF08416	Domain of unknown function (DUF3475)//F-box//Phosphotyrosine-binding domain	GO:0045927	positive regulation of growth	GO:0005515	protein binding	--	--	KOG4443	Putative transcription factor HALR/MLL3, involved in embryonic development	--
Cluster-4432.4625	84.1178770681377	17.5467430135533	2.2256	0.010779	0.64467	4071	XP_057630874.1	XP_057630874	4354	0.0	rho GTPase-activating protein 27 isoform X1 [Chionomys nivalis] >XP_057630875.1 rho GTPase-activating protein 27 isoform X1 [Chionomys nivalis]	XM_057774892.1	XM_057774892	2994	0	PREDICTED: Chionomys nivalis Rho GTPase activating protein 27 (Arhgap27), transcript variant X2, mRNA	K20636	ARHGAP12_27	Rho GTPase-activating protein 12/27	http://www.genome.jp/dbget-bin/www_bget?ko:K20636	A2AB59	4214	0.0	Rho GTPase-activating protein 27 OS=Mus musculus OX=10090 GN=Arhgap27 PE=1 SV=1	PF00397//PF00620//PF00018	WW domain//RhoGAP domain//SH3 domain	GO:0007165	signal transduction	GO:0005515	protein binding	--	--	--	--	--
Cluster-4432.12537	71.7827554948969	299.487718011355	-2.0505	0.010865	0.64664	1403	XP_038185422.1	XP_038185422	893	1.60e-116	ubiquitin-conjugating enzyme E2 D4 isoform X4 [Arvicola amphibius]	XM_052734418.1	XM_052734418	990	0	PREDICTED: Peromyscus californicus insignis ubiquitin conjugating enzyme E2 D4 (putative) (Ube2d4), transcript variant X2, mRNA	K06689	UBE2D, UBC4, UBC5	ubiquitin-conjugating enzyme E2 D	http://www.genome.jp/dbget-bin/www_bget?ko:K06689	Q9Y2X8	756	9.67e-99	Ubiquitin-conjugating enzyme E2 D4 OS=Homo sapiens OX=9606 GN=UBE2D4 PE=1 SV=1	PF05773//PF05743	RWD domain//UEV domain	GO:0036211//GO:0015031	protein modification process//protein transport	GO:0005515	protein binding	--	--	KOG0417	Ubiquitin-protein ligase	--
Cluster-4432.8905	583.479231345122	152.843635835055	1.9203	0.010906	0.64785	8968	XP_048313700.1	XP_048313700	13470	0.0	filamin-A isoform X3 [Myodes glareolus]	XM_048457743.1	XM_048457743	7069	0	PREDICTED: Myodes glareolus filamin A (Flna), transcript variant X3, mRNA	K04437	FLNA	filamin	http://www.genome.jp/dbget-bin/www_bget?ko:K04437	Q8BTM8	13272	0.0	Filamin-A OS=Mus musculus OX=10090 GN=Flna PE=1 SV=5	PF00307//PF08290	Calponin homology (CH) domain//Hepatitis core protein, putative zinc finger	--	--	GO:0005515//GO:0005198	protein binding//structural molecule activity	--	--	KOG0518	Actin-binding cytoskeleton protein, filamin	--
Cluster-4432.14387	50.1398429062663	197.758349856285	-1.9671	0.01095	0.64837	948	XP_005348107.1	XP_005348107	850	1.56e-112	CKLF-like MARVEL transmembrane domain-containing protein 8 [Microtus ochrogaster] >XP_049982512.1 CKLF-like MARVEL transmembrane domain-containing protein 8 [Microtus fortis] >XP_057624071.1 CKLF-like MARVEL transmembrane domain-containing protein 8 [Chionomys nivalis]	XM_048423211.1	XM_048423211	903	0	PREDICTED: Myodes glareolus CKLF like MARVEL transmembrane domain containing 8 (Cmtm8), transcript variant X3, mRNA	--	--	--	--	Q9CZR4	813	3.18e-109	CKLF-like MARVEL transmembrane domain-containing protein 8 OS=Mus musculus OX=10090 GN=Cmtm8 PE=2 SV=1	PF16954//PF01284	Haem-transporter, endosomal/lysosomal, haem-responsive gene//Membrane-associating domain	GO:0015886	heme transport	GO:0015232	heme transmembrane transporter activity	GO:0016020	membrane	--	--	--
Cluster-4432.2215	15.9071933749476	0.249805852799624	5.0635	0.010987	0.64837	319	OBS79716.1	OBS79716	416	1.19e-48	hypothetical protein A6R68_22083, partial [Neotoma lepida]	FQ226596.1	FQ226596	173	8.27199e-83	Rattus norvegicus TL0AEA22YI06 mRNA sequence	--	--	--	--	P01594	393	1.43e-49	Immunoglobulin kappa variable 1-33 OS=Homo sapiens OX=9606 GN=IGKV1-33 PE=1 SV=2	--	--	--	--	--	--	--	--	--	--	--
Cluster-4432.4317	39.9493919061139	8.70607324095355	2.0695	0.011018	0.64837	3094	XP_038187098.1	XP_038187098	2776	0.0	WD repeat-containing protein 76 isoform X1 [Arvicola amphibius] >XP_038187099.1 WD repeat-containing protein 76 isoform X1 [Arvicola amphibius]	XM_048459659.1	XM_048459659	2891	0	PREDICTED: Myodes glareolus WD repeat domain 76 (Wdr76), transcript variant X1, mRNA	K24755	WDR76, CMR1	WD repeat-containing protein 76	http://www.genome.jp/dbget-bin/www_bget?ko:K24755	A6PWY4	2427	0.0	WD repeat-containing protein 76 OS=Mus musculus OX=10090 GN=Wdr76 PE=1 SV=1	PF00400	WD domain, G-beta repeat	--	--	GO:0005515	protein binding	--	--	KOG4328	WD40 protein	--
Cluster-4432.6570	94.908716784803	26.1001467635297	1.8341	0.010973	0.64837	3720	EGV93300.1	EGV93300	352	1.23e-35	hypothetical protein I79_003307 [Cricetulus griseus]	XM_048420794.1	XM_048420794	3174	0	PREDICTED: Myodes glareolus KIAA0040 ortholog (Kiaa0040), transcript variant X3, mRNA	--	--	--	--	Q15053	219	8.00e-20	Uncharacterized protein KIAA0040 OS=Homo sapiens OX=9606 GN=KIAA0040 PE=3 SV=2	PF06221//PF05478//PF00771//PF03896//PF03910	Putative zinc finger motif, C2HC5-type//Prominin//FHIPEP family//Translocon-associated protein (TRAP), alpha subunit//Adenovirus minor core protein PV	GO:0009306//GO:0006355	protein secretion//regulation of DNA-templated transcription	GO:0008270//GO:0003677	zinc ion binding//DNA binding	GO:0044423//GO:0005634//GO:0005789//GO:0016020	virion component//nucleus//endoplasmic reticulum membrane//membrane	--	--	--
Cluster-4432.9065	25.9322095875283	86.7379047506603	-1.7248	0.011022	0.64837	756	--	--	--	--	--	LR862394.1	LR862394	683	0	Arvicola amphibius genome assembly, chromosome: 14	--	--	--	--	--	--	--	--	PF08496	Peptidase family S49 N-terminal	--	--	GO:0004252	serine-type endopeptidase activity	GO:0005886	plasma membrane	--	--	--
Cluster-4432.2990	77.1742600494696	12.8972396093925	2.5677	0.011044	0.64845	4642	XP_048284706.1	XP_048284706	3070	0.0	FYN-binding protein 1 isoform X3 [Myodes glareolus]	XM_048428749.1	XM_048428749	4172	0	PREDICTED: Myodes glareolus FYN binding protein 1 (Fyb1), transcript variant X4, mRNA	K17698	FYB, ADAP	FYN binding protein	http://www.genome.jp/dbget-bin/www_bget?ko:K17698	D3ZIE4	2613	0.0	FYN-binding protein 1 OS=Rattus norvegicus OX=10116 GN=Fyb1 PE=1 SV=2	PF07653//PF00018	Variant SH3 domain//SH3 domain	--	--	GO:0005515	protein binding	--	--	--	--	--
Cluster-4432.6671	23.6065122930252	2.76659446570774	2.8535	0.011108	0.65091	3123	XP_038178747.1	XP_038178747	4148	0.0	unconventional myosin-Va isoform X1 [Arvicola amphibius]	XM_048423030.1	XM_048423030	2991	0	PREDICTED: Myodes glareolus myosin VA (Myo5a), transcript variant X2, mRNA	K10357	MYO5	myosin V	http://www.genome.jp/dbget-bin/www_bget?ko:K10357	Q99104	3947	0.0	Unconventional myosin-Va OS=Mus musculus OX=10090 GN=Myo5a PE=1 SV=2	--	--	--	--	--	--	--	--	KOG0160	Myosin class V heavy chain	--
Cluster-4432.4645	8.27989929339735	0.249805852799624	4.1094	0.011157	0.65128	802	XP_048298214.1	XP_048298214	1305	4.59e-177	5' exonuclease Apollo isoform X1 [Myodes glareolus]	XM_048442257.1	XM_048442257	742	0	PREDICTED: Myodes glareolus DNA cross-link repair 1B (Dclre1b), transcript variant X1, mRNA	K15341	DCLRE1B, SNM1B	DNA cross-link repair 1B protein	http://www.genome.jp/dbget-bin/www_bget?ko:K15341	Q8C7W7	1178	5.22e-160	5' exonuclease Apollo OS=Mus musculus OX=10090 GN=Dclre1b PE=1 SV=2	--	--	--	--	--	--	--	--	KOG1361	Predicted hydrolase involved in interstrand cross-link repair	--
Cluster-4432.8246	129.123287062185	35.767983245858	1.82	0.011141	0.65128	7818	XP_048306042.1	XP_048306042	5011	0.0	protein phosphatase Slingshot homolog 1 isoform X1 [Myodes glareolus]	XM_048450098.1	XM_048450098	7055	0	PREDICTED: Myodes glareolus slingshot protein phosphatase 1 (Ssh1), transcript variant X3, mRNA	K05766	SSH	protein phosphatase slingshot	http://www.genome.jp/dbget-bin/www_bget?ko:K05766	Q76I79	4179	0.0	Protein phosphatase Slingshot homolog 1 OS=Mus musculus OX=10090 GN=Ssh1 PE=1 SV=1	PF00102//PF00782	Protein-tyrosine phosphatase//Dual specificity phosphatase, catalytic domain	GO:0006570//GO:0016311//GO:0006470	tyrosine metabolic process//dephosphorylation//protein dephosphorylation	GO:0008138//GO:0004725	protein tyrosine/serine/threonine phosphatase activity//protein tyrosine phosphatase activity	--	--	--	--	--
Cluster-4432.15745	308.874044258436	1357.0149161289	-2.1336	0.011286	0.65504	491	XP_005368117.1	XP_005368117	457	1.99e-56	ATP synthase subunit f, mitochondrial isoform X1 [Microtus ochrogaster] >XP_038202741.1 ATP synthase subunit f, mitochondrial [Arvicola amphibius] >XP_041533955.1 ATP synthase subunit f, mitochondrial [Microtus oregoni] >XP_048292682.1 ATP synthase subunit f, mitochondrial [Myodes glareolus]	XM_057763766.1	XM_057763766	385	0	PREDICTED: Chionomys nivalis ATP synthase membrane subunit f (Atp5mf), mRNA	K02130	ATPeF0F, ATP5J2	F-type H+-transporting ATPase subunit f	http://www.genome.jp/dbget-bin/www_bget?ko:K02130	P56135	437	1.07e-55	ATP synthase subunit f, mitochondrial OS=Mus musculus OX=10090 GN=Atp5mf PE=1 SV=3	PF10791	Mitochondrial F1-F0 ATP synthase subunit F of fungi	GO:0015986	proton motive force-driven ATP synthesis	--	--	GO:0000276	mitochondrial proton-transporting ATP synthase complex, coupling factor F(o)	--	--	--
Cluster-4432.20488	15.0591333483761	0.384073821655376	4.852	0.011286	0.65504	994	--	--	--	--	--	XM_050147866.1	XM_050147866	316	8.98324e-162	PREDICTED: Microtus fortis Fc mu receptor (Fcmr), mRNA	--	--	--	--	--	--	--	--	--	--	--	--	--	--	--	--	--	--	--
Cluster-4432.6075	6.52727832992531	0	4.6696	0.01127	0.65504	720	NP_001405848.1	NP_001405848	146	1.47e-07	guanosine-3',5'-bis(diphosphate) 3'-pyrophosphohydrolase MESH1 isoform 7 [Mus musculus]	LR862394.1	LR862394	304	3.00404e-155	Arvicola amphibius genome assembly, chromosome: 14	--	--	--	--	--	--	--	--	PF04557//PF08496	Glutaminyl-tRNA synthetase, non-specific RNA binding region part 2//Peptidase family S49 N-terminal	GO:0006425	glutaminyl-tRNA aminoacylation	GO:0004819//GO:0000166//GO:0005524//GO:0004252	glutamine-tRNA ligase activity//nucleotide binding//ATP binding//serine-type endopeptidase activity	GO:0005737//GO:0005886	cytoplasm//plasma membrane	--	--	--
Cluster-4432.14760	5.69549853739061	46.0671263105787	-2.9837	0.011309	0.65511	751	XP_048293754.1	XP_048293754	561	2.04e-70	C-C motif chemokine 6-like [Myodes glareolus]	XM_048437797.1	XM_048437797	657	0	PREDICTED: Myodes glareolus C-C motif chemokine 6-like (LOC125402831), mRNA	K05510	CCL6	C-C motif chemokine 6	http://www.genome.jp/dbget-bin/www_bget?ko:K05510	P27784	332	3.83e-38	C-C motif chemokine 6 OS=Mus musculus OX=10090 GN=Ccl6 PE=1 SV=1	PF00048	Small cytokines (intecrine/chemokine), interleukin-8 like	GO:0006935//GO:0006955//GO:0007165	chemotaxis//immune response//signal transduction	GO:0008009	chemokine activity	GO:0005576	extracellular region	--	--	--
Cluster-4432.13828	34.1018017401195	143.435543630143	-2.0544	0.011364	0.65707	939	XP_048312799.1	XP_048312799	977	2.94e-131	UDP-N-acetylglucosamine transferase subunit ALG14 homolog isoform X2 [Myodes glareolus]	XM_048456842.1	XM_048456842	820	0	PREDICTED: Myodes glareolus ALG14 UDP-N-acetylglucosaminyltransferase subunit (Alg14), transcript variant X2, mRNA	K07441	ALG14	beta-1,4-N-acetylglucosaminyltransferase	http://www.genome.jp/dbget-bin/www_bget?ko:K07441	Q6AY85	816	4.46e-109	UDP-N-acetylglucosamine transferase subunit ALG14 homolog OS=Rattus norvegicus OX=10116 GN=Alg14 PE=2 SV=1	PF08660	Oligosaccharide biosynthesis protein Alg14 like	GO:0006488	dolichol-linked oligosaccharide biosynthetic process	--	--	--	--	KOG3339	Predicted glycosyltransferase	--
Cluster-5230.0	3.3926898612608	23.65982075592	-2.7403	0.011408	0.65836	1037	--	--	--	--	--	XM_050165369.1	XM_050165369	748	0	PREDICTED: Microtus fortis N-acetylglucosamine kinase (Nagk), transcript variant X4, mRNA	--	--	--	--	--	--	--	--	--	--	--	--	--	--	--	--	--	--	--
Cluster-4432.11663	10.3984395451791	0	5.3541	0.011483	0.65891	942	XP_044945665.1	XP_044945665	955	5.22e-114	LOW QUALITY PROTEIN: uncharacterized protein LOC106004871 [Mustela putorius furo]	XM_048440160.1	XM_048440160	541	0	PREDICTED: Myodes glareolus uncharacterized LOC125404340 (LOC125404340), mRNA	--	--	--	--	P16103	530	1.36e-66	Gag-Pol polyprotein (Fragment) OS=Mink cell focus-forming murine leukemia virus (isolate CI-3) OX=11936 GN=gag-pol PE=3 SV=1	--	--	--	--	--	--	--	--	--	--	--
Cluster-4432.14502	64.9972856910909	177.386038448647	-1.4333	0.011471	0.65891	779	XP_005364702.1	XP_005364702	388	1.23e-42	probable N-acetyltransferase CML1 [Microtus ochrogaster]	XM_050164924.1	XM_050164924	326	1.9229e-167	PREDICTED: Microtus fortis probable N-acetyltransferase CML1 (LOC126515331), mRNA	K20838	NAT8	N-acetyltransferase 8	http://www.genome.jp/dbget-bin/www_bget?ko:K20838	Q9QXT4	336	2.64e-37	Probable N-acetyltransferase CML1 OS=Rattus norvegicus OX=10116 GN=Cml1 PE=2 SV=1	PF00583//PF13673//PF13508//PF13302//PF08445	Acetyltransferase (GNAT) family//Acetyltransferase (GNAT) domain//Acetyltransferase (GNAT) domain//Acetyltransferase (GNAT) domain//FR47-like protein	--	--	GO:0016747	acyltransferase activity, transferring groups other than amino-acyl groups	--	--	--	--	--
Cluster-4432.15723	125.884155372927	507.175381717418	-2.0047	0.01148	0.65891	660	KAB1259143.1	KAB1259143	343	9.74e-38	Mitochondrial import inner membrane translocase subunit Tim13 [Camelus dromedarius]	XM_048460711.1	XM_048460711	401	0	PREDICTED: Myodes glareolus translocase of inner mitochondrial membrane 13 (Timm13), mRNA	K17781	TIM13	mitochondrial import inner membrane translocase subunit TIM13	http://www.genome.jp/dbget-bin/www_bget?ko:K17781	Q9Y5L4	308	3.42e-35	Mitochondrial import inner membrane translocase subunit Tim13 OS=Homo sapiens OX=9606 GN=TIMM13 PE=1 SV=1	--	--	--	--	--	--	--	--	KOG1733	Mitochondrial import inner membrane translocase, subunit TIM13	--
Cluster-4432.16488	164.609651794244	450.700764862213	-1.448	0.011532	0.66032	2102	XP_049975960.1	XP_049975960	1848	8.92e-255	CMP-N-acetylneuraminate-beta-galactosamide-alpha-2,3-sialyltransferase 4 isoform X1 [Microtus fortis]	XM_048458704.1	XM_048458704	1933	0	PREDICTED: Myodes glareolus ST3 beta-galactoside alpha-2,3-sialyltransferase 4 (St3gal4), transcript variant X3, mRNA	K03494	ST3GAL4	beta-galactoside alpha-2,3-sialyltransferase (sialyltransferase 4C)	http://www.genome.jp/dbget-bin/www_bget?ko:K03494	P61131	1647	2.20e-227	CMP-N-acetylneuraminate-beta-galactosamide-alpha-2,3-sialyltransferase 4 OS=Rattus norvegicus OX=10116 GN=St3gal4 PE=1 SV=1	PF00777	Glycosyltransferase family 29 (sialyltransferase)	GO:0006486	protein glycosylation	GO:0008373	sialyltransferase activity	--	--	--	--	--
Cluster-4432.21841	38.2360279513373	2.40125072896425	3.8338	0.011616	0.66032	2495	XP_048283383.1	XP_048283383	3010	0.0	DENN domain-containing protein 1C [Myodes glareolus]	XM_038338155.1	XM_038338155	2181	0	PREDICTED: Arvicola amphibius DENN domain containing 1C (Dennd1c), transcript variant X1, mRNA	K20160	DENND1	DENN domain-containing protein 1	http://www.genome.jp/dbget-bin/www_bget?ko:K20160	Q8CFK6	2619	0.0	DENN domain-containing protein 1C OS=Mus musculus OX=10090 GN=Dennd1c PE=1 SV=1	--	--	--	--	--	--	--	--	KOG3569	RAS signaling inhibitor ST5	--
Cluster-4432.2522	10.6412354081553	0	5.3882	0.011603	0.66032	1720	--	--	--	--	--	OX465458.1	OX465458	609	0	Chionomys nivalis genome assembly, chromosome: 10	--	--	--	--	--	--	--	--	PF11403//PF08042	Yeast metallothionein//PqqA family	GO:0018189//GO:0071585//GO:0010273	pyrroloquinoline quinone biosynthetic process//detoxification of cadmium ion//detoxification of copper ion	GO:0046870//GO:0005507	cadmium ion binding//copper ion binding	--	--	--	--	--
Cluster-4432.3804	17.0405919851304	1.26775934891	3.5292	0.011591	0.66032	2403	XP_048311999.1	XP_048311999	3592	0.0	signal transducer and activator of transcription 4 isoform X2 [Myodes glareolus]	XM_048456042.1	XM_048456042	2225	0	PREDICTED: Myodes glareolus signal transducer and activator of transcription 4 (Stat4), transcript variant X4, mRNA	K11222	STAT4	signal transducer and activator of transcription 4	http://www.genome.jp/dbget-bin/www_bget?ko:K11222	Q14765	3464	0.0	Signal transducer and activator of transcription 4 OS=Homo sapiens OX=9606 GN=STAT4 PE=1 SV=1	PF01017//PF05531//PF02865//PF02864	STAT protein, all-alpha domain//Nucleopolyhedrovirus P10 protein//STAT protein, protein interaction domain//STAT protein, DNA binding domain	GO:0006355//GO:0007165	regulation of DNA-templated transcription//signal transduction	GO:0003677	DNA binding	GO:0039679	viral occlusion body	--	--	STAT
Cluster-4432.4003	9.21702069837143	0	5.1862	0.011556	0.66032	1467	XP_048294880.1	XP_048294880	2137	6.92e-292	kinesin-like protein KIF11 [Myodes glareolus]	XM_048438923.1	XM_048438923	1431	0	PREDICTED: Myodes glareolus kinesin family member 11 (Kif11), mRNA	K10398	KIF11, EG5	kinesin family member 11	http://www.genome.jp/dbget-bin/www_bget?ko:K10398	P52732	2048	1.04e-280	Kinesin-like protein KIF11 OS=Homo sapiens OX=9606 GN=KIF11 PE=1 SV=2	PF05970//PF00225//PF16796	PIF1-like helicase//Kinesin motor domain//Microtubule binding	GO:0000723//GO:0006281//GO:0007018//GO:0007017	telomere maintenance//DNA repair//microtubule-based movement//microtubule-based process	GO:0003777//GO:0008017//GO:0005524//GO:0003678	microtubule motor activity//microtubule binding//ATP binding//DNA helicase activity	GO:0005874//GO:0005657//GO:0045298	microtubule//replication fork//tubulin complex	KOG0243	Kinesin-like protein	--
Cluster-4432.12782	33.9752273270954	115.385255579225	-1.7463	0.011763	0.66332	1678	XP_049999951.1	XP_049999951	2328	0.0	N-lysine methyltransferase SETD6 [Microtus fortis]	XM_048431609.1	XM_048431609	1576	0	PREDICTED: Myodes glareolus SET domain containing 6, protein lysine methyltransferase (Setd6), mRNA	K05302	SETD6	N-lysine methyltransferase SETD6	http://www.genome.jp/dbget-bin/www_bget?ko:K05302	Q9CWY3	2101	2.15e-296	N-lysine methyltransferase SETD6 OS=Mus musculus OX=10090 GN=Setd6 PE=1 SV=1	PF00856	SET domain	--	--	GO:0005515	protein binding	--	--	KOG1338	Uncharacterized conserved protein	--
Cluster-4432.13023	35.8896136938703	119.009190339734	-1.7031	0.011712	0.66332	1122	XP_048291433.1	XP_048291433	725	7.79e-93	nuclear nucleic acid-binding protein C1D isoform X1 [Myodes glareolus]	XM_038316133.1	XM_038316133	892	0	PREDICTED: Arvicola amphibius C1D nuclear receptor corepressor (C1d), transcript variant X1, mRNA	--	--	--	--	Q7TSU0	693	1.29e-90	Nuclear nucleic acid-binding protein C1D OS=Cricetulus griseus OX=10029 GN=C1D PE=2 SV=1	PF06775//PF04628//PF16519	Putative adipose-regulatory protein (Seipin)//Sedlin, N-terminal conserved region//Tetramerisation domain of TRPM	GO:0051262//GO:0006888//GO:0019915	protein tetramerization//endoplasmic reticulum to Golgi vesicle-mediated transport//lipid storage	--	--	--	--	KOG4835	DNA-binding protein C1D involved in regulation of double-strand break repair	--
Cluster-4432.15681	291.338551599236	1747.17030663971	-2.5834	0.011778	0.66332	321	CAD7688991.1	CAD7688991	516	7.06e-65	unnamed protein product [Nyctereutes procyonoides]	OX465466.1	OX465466	306	9.69116e-157	Chionomys nivalis genome assembly, chromosome: 18	--	--	--	--	--	--	--	--	--	--	--	--	--	--	--	--	--	--	--
Cluster-4432.22356	10.4394806869569	0	5.3602	0.011737	0.66332	574	XP_005360525.1	XP_005360525	282	2.29e-28	rano class II histocompatibility antigen, B alpha chain-like [Microtus ochrogaster]	OX465467.1	OX465467	254	1.47555e-127	Chionomys nivalis genome assembly, chromosome: 19	K06752	MHC2	MHC class II antigen	http://www.genome.jp/dbget-bin/www_bget?ko:K06752	P14438	228	4.17e-22	H-2 class II histocompatibility antigen, A-U alpha chain (Fragment) OS=Mus musculus OX=10090 GN=H2-Aa PE=1 SV=1	PF10297	Minimal binding motif of Hap4 for binding to Hap2/3/5	GO:0006355	regulation of DNA-templated transcription	--	--	GO:0005634	nucleus	--	--	--
Cluster-4432.5854	76.9514909242645	18.4891328970005	2.1311	0.011702	0.66332	1076	XP_048307591.1	XP_048307591	876	3.16e-115	serglycin isoform X2 [Myodes glareolus]	XM_048451635.1	XM_048451635	911	0	PREDICTED: Myodes glareolus serglycin (Srgn), transcript variant X3, mRNA	K06849	PGSG	proteoglycan peptide core protein	http://www.genome.jp/dbget-bin/www_bget?ko:K06849	P04917	463	1.35e-55	Serglycin OS=Rattus norvegicus OX=10116 GN=Srgn PE=1 SV=1	PF12567//PF05887//PF15754	Leukocyte receptor CD45//Procyclic acidic repetitive protein (PARP)//Sperm equatorial segment protein 1	GO:0006470//GO:0006570//GO:0050852//GO:0007340//GO:0007342	protein dephosphorylation//tyrosine metabolic process//T cell receptor signaling pathway//acrosome reaction//fusion of sperm to egg plasma membrane involved in single fertilization	GO:0004725	protein tyrosine phosphatase activity	GO:0001669//GO:0016020	acrosomal vesicle//membrane	--	--	--
Cluster-4432.15007	278.551069605046	1088.80442033211	-1.9639	0.011815	0.66419	515	XP_045702806.1	XP_045702806	510	8.74e-64	cytochrome c oxidase subunit 6B1 [Phyllostomus hastatus]	XM_048438201.1	XM_048438201	483	0	PREDICTED: Myodes glareolus cytochrome c oxidase subunit 6B1 (LOC125403025), mRNA	K02267	COX6B	cytochrome c oxidase subunit 6b	http://www.genome.jp/dbget-bin/www_bget?ko:K02267	Q7YRK6	485	6.70e-63	Cytochrome c oxidase subunit 6B1 OS=Carlito syrichta OX=1868482 GN=COX6B1 PE=3 SV=3	--	--	--	--	--	--	--	--	KOG3057	Cytochrome c oxidase, subunit VIb/COX12	--
Cluster-4432.11940	175.883511748753	49.2956165924424	1.8128	0.011944	0.66798	2719	CAI9696381.1	CAI9696381	2509	0.0	unnamed protein product [Rangifer tarandus platyrhyncus]	XM_041647459.1	XM_041647459	2565	0	PREDICTED: Microtus oregoni C-terminal Src kinase (Csk), transcript variant X1, mRNA	K05728	CSK	c-src tyrosine kinase	http://www.genome.jp/dbget-bin/www_bget?ko:K05728	P32577	2373	0.0	Tyrosine-protein kinase CSK OS=Rattus norvegicus OX=10116 GN=Csk PE=1 SV=1	PF07714//PF07653//PF00069//PF14604//PF00018	Protein tyrosine and serine/threonine kinase//Variant SH3 domain//Protein kinase domain//Variant SH3 domain//SH3 domain	GO:0006468	protein phosphorylation	GO:0004672//GO:0005524//GO:0005515	protein kinase activity//ATP binding//protein binding	--	--	--	--	--
Cluster-4432.19385	207.00922871021	6.64795022655785	4.9013	0.011948	0.66798	2368	KAH0514101.1	KAH0514101	726	1.32e-80	Ig mu chain C region [Microtus ochrogaster]	BC037128.1	BC037128	413	0	Mus musculus immunoglobulin heavy variable V14-2, mRNA (cDNA clone IMAGE:4919844), **** WARNING: chimeric clone ****	--	--	--	--	P01882	627	3.97e-74	Ig delta chain C region membrane-bound form OS=Mus musculus OX=10090 PE=1 SV=3	--	--	--	--	--	--	--	--	--	--	--
Cluster-4432.22324	0	5.42843742205127	-5.2697	0.011909	0.66798	330	--	--	--	--	--	XR_007234803.1	XR_007234803	177	5.13551e-85	PREDICTED: Myodes glareolus uncharacterized LOC125409492 (LOC125409492), ncRNA	--	--	--	--	--	--	--	--	--	--	--	--	--	--	--	--	--	--	--
Cluster-4432.13916	63.5835140256635	225.038934145676	-1.8076	0.011978	0.66844	1581	OBS63502.1	OBS63502	1555	8.94e-214	hypothetical protein A6R68_07910 [Neotoma lepida]	XM_048452373.1	XM_048452373	940	0	PREDICTED: Myodes glareolus THAP domain containing 7 (Thap7), transcript variant X1, mRNA	K23208	THAP7	THAP domain-containing protein 7	http://www.genome.jp/dbget-bin/www_bget?ko:K23208	Q8VCZ3	1398	1.17e-192	THAP domain-containing protein 7 OS=Mus musculus OX=10090 GN=Thap7 PE=2 SV=1	PF07851//PF16715	TMPIT-like protein//Cyclodipeptide synthase	--	--	GO:0016755	aminoacyltransferase activity	GO:0016020	membrane	--	--	--
Cluster-4432.18892	84.7646962861327	22.3270284493069	1.8626	0.012032	0.67019	4519	XP_048275003.1	XP_048275003	4214	0.0	treacle protein isoform X2 [Myodes glareolus]	XM_048419046.1	XM_048419046	3877	0	PREDICTED: Myodes glareolus treacle ribosome biogenesis factor 1 (Tcof1), transcript variant X2, mRNA	K14562	TCOF1	Treacher Collins syndrome protein	http://www.genome.jp/dbget-bin/www_bget?ko:K14562	O08784	2265	1.31e-294	Treacle protein OS=Mus musculus OX=10090 GN=Tcof1 PE=1 SV=1	PF00984	UDP-glucose/GDP-mannose dehydrogenase family, central domain	--	--	GO:0051287//GO:0016616	NAD binding//oxidoreductase activity, acting on the CH-OH group of donors, NAD or NADP as acceptor	--	--	--	--	--
Cluster-4432.15365	199.6527070404	911.452684678815	-2.1882	0.012076	0.67144	431	OBS78836.1	OBS78836	595	4.12e-77	hypothetical protein A6R68_18768, partial [Neotoma lepida]	XM_057776864.1	XM_057776864	385	0	PREDICTED: Chionomys nivalis NADH:ubiquinone oxidoreductase subunit B2 (Ndufb2), transcript variant X2, mRNA	K03958	NDUFB2	NADH dehydrogenase (ubiquinone) 1 beta subcomplex subunit 2	http://www.genome.jp/dbget-bin/www_bget?ko:K03958	Q9CPU2	541	1.19e-71	NADH dehydrogenase [ubiquinone] 1 beta subcomplex subunit 2, mitochondrial OS=Mus musculus OX=10090 GN=Ndufb2 PE=1 SV=1	PF14813	NADH dehydrogenase 1 beta subcomplex subunit 2	--	--	--	--	GO:0005743//GO:0005747	mitochondrial inner membrane//mitochondrial respiratory chain complex I	--	--	--
Cluster-4432.7920	72.3474393085091	14.2170461501941	2.2397	0.012111	0.67212	3057	XP_048311169.1	XP_048311169	2201	7.37e-303	protein FAM53B isoform X1 [Myodes glareolus]	XM_048455212.1	XM_048455212	1757	0	PREDICTED: Myodes glareolus family with sequence similarity 53 member B (Fam53b), transcript variant X1, mRNA	--	--	--	--	Q8BGR5	2058	1.65e-283	Protein FAM53B OS=Mus musculus OX=10090 GN=Fam53b PE=1 SV=1	--	--	--	--	--	--	--	--	--	--	--
Cluster-4432.1033	1.12154406825344	17.1128075386728	-3.9646	0.01229	0.67527	901	--	--	--	--	--	OX465459.1	OX465459	513	0	Chionomys nivalis genome assembly, chromosome: 11	--	--	--	--	--	--	--	--	--	--	--	--	--	--	--	--	--	--	--
Cluster-4432.10858	162.797883237868	49.3736943065625	1.6946	0.012194	0.67527	3759	XP_048310718.1	XP_048310718	3516	0.0	SUN domain-containing protein 2 isoform X1 [Myodes glareolus]	XM_048454761.1	XM_048454761	3312	0	PREDICTED: Myodes glareolus Sad1 and UNC84 domain containing 2 (Sun2), transcript variant X1, mRNA	K19347	SUN1_2	SUN domain-containing protein 1/2	http://www.genome.jp/dbget-bin/www_bget?ko:K19347	Q8BJS4	3292	0.0	SUN domain-containing protein 2 OS=Mus musculus OX=10090 GN=Sun2 PE=1 SV=3	PF09090//PF03419	MIF4G like//Sporulation factor SpoIIGA	GO:0016070//GO:0030436//GO:0006508	RNA metabolic process//asexual sporulation//proteolysis	GO:0004190	aspartic-type endopeptidase activity	--	--	KOG2687	Spindle pole body protein, contains UNC-84 domain	--
Cluster-4432.11489	15.6295020377364	2.15144487616462	2.6141	0.012332	0.67527	1837	XP_048299013.1	XP_048299013	2237	3.52e-303	integrin alpha-1 [Myodes glareolus]	XM_048443056.1	XM_048443056	1702	0	PREDICTED: Myodes glareolus integrin subunit alpha 1 (Itga1), mRNA	K06480	ITGA1, CD49a	integrin alpha 1	http://www.genome.jp/dbget-bin/www_bget?ko:K06480	Q3V3R4	2060	8.85e-279	Integrin alpha-1 OS=Mus musculus OX=10090 GN=Itga1 PE=1 SV=2	PF15686	Lysine-rich CEACAM1 co-isolated protein family	GO:0043123//GO:0043066//GO:0045766	positive regulation of canonical NF-kappaB signal transduction//negative regulation of apoptotic process//positive regulation of angiogenesis	--	--	--	--	--	--	--
Cluster-4432.12818	17.9572258605385	93.4791178483815	-2.3562	0.012444	0.67527	783	XP_048287402.1	XP_048287402	1138	1.56e-156	uridine diphosphate glucose pyrophosphatase NUDT14 [Myodes glareolus]	XM_048431445.1	XM_048431445	738	0	PREDICTED: Myodes glareolus nudix hydrolase 14 (Nudt14), mRNA	K08077	NUDT14	UDP-sugar diphosphatase	http://www.genome.jp/dbget-bin/www_bget?ko:K08077	Q9D142	1072	8.64e-149	Uridine diphosphate glucose pyrophosphatase NUDT14 OS=Mus musculus OX=10090 GN=Nudt14 PE=1 SV=1	--	--	--	--	--	--	--	--	KOG4432	Uncharacterized NUDIX family hydrolase	--
Cluster-4432.13452	44.9505778633254	11.9913380599629	1.8563	0.012349	0.67527	2041	XP_041526404.1	XP_041526404	2076	5.98e-289	transcription factor E2F1 [Microtus oregoni]	XM_057781074.1	XM_057781074	1820	0	PREDICTED: Chionomys nivalis E2F transcription factor 1 (E2f1), transcript variant X1, mRNA	K17454	E2F1	transcription factor E2F1	http://www.genome.jp/dbget-bin/www_bget?ko:K17454	O09139	1956	5.08e-273	Transcription factor E2F1 OS=Rattus norvegicus OX=10116 GN=E2f1 PE=1 SV=2	PF02079//PF02319//PF16421//PF04513	Nuclear transition protein 1//E2F/DP family winged-helix DNA-binding domain//E2F transcription factor CC-MB domain//Baculovirus polyhedron envelope protein, PEP, C terminus	GO:0006355//GO:0007283	regulation of DNA-templated transcription//spermatogenesis	GO:0046983//GO:0003677//GO:0005198	protein dimerization activity//DNA binding//structural molecule activity	GO:0019028//GO:0005634//GO:0005667//GO:0019031//GO:0000786	viral capsid//nucleus//transcription regulator complex//viral envelope//nucleosome	KOG2577	Transcription factor E2F/dimerization partner (TDP)	E2F
Cluster-4432.14686	46.3470174708337	199.411725292501	-2.0925	0.012459	0.67527	679	KAH0506292.1	KAH0506292	753	8.50e-99	39S ribosomal protein L55, mitochondrial [Microtus ochrogaster]	XM_048440054.1	XM_048440054	601	0	PREDICTED: Myodes glareolus mitochondrial ribosomal protein L55 (Mrpl55), transcript variant X1, mRNA	K17436	MRPL55	large subunit ribosomal protein L55	http://www.genome.jp/dbget-bin/www_bget?ko:K17436	Q9CZ83	543	2.85e-70	Large ribosomal subunit protein mL55 OS=Mus musculus OX=10090 GN=Mrpl55 PE=1 SV=1	PF09776	Mitochondrial ribosomal protein L55	GO:0042254	ribosome biogenesis	GO:0003735	structural constituent of ribosome	GO:0005762//GO:0005840	mitochondrial large ribosomal subunit//ribosome	--	--	--
Cluster-4432.16147	640.809182302667	2506.57980451597	-1.9665	0.012371	0.67527	419	XP_017364622.1	XP_017364622	605	2.18e-78	60S ribosomal protein L34 isoform X3 [Cebus imitator]	XM_048456930.1	XM_048456930	395	0	PREDICTED: Myodes glareolus ribosomal protein L34 (Rpl34), transcript variant X1, mRNA	K02915	RP-L34e, RPL34	large subunit ribosomal protein L34e	http://www.genome.jp/dbget-bin/www_bget?ko:K02915	P49207	570	5.68e-76	Large ribosomal subunit protein eL34 OS=Homo sapiens OX=9606 GN=RPL34 PE=1 SV=3	PF01199	Ribosomal protein L34e	GO:0042254//GO:0006412	ribosome biogenesis//translation	GO:0003735	structural constituent of ribosome	GO:0005840	ribosome	KOG1790	60s ribosomal protein L34	--
Cluster-4432.16428	134.515336576567	485.298249006827	-1.8459	0.012268	0.67527	596	XP_048276249.1	XP_048276249	692	4.44e-91	NADH dehydrogenase [ubiquinone] 1 beta subcomplex subunit 6 [Myodes glareolus]	XM_057790687.1	XM_057790687	508	0	PREDICTED: Chionomys nivalis NADH:ubiquinone oxidoreductase subunit B6 (Ndufb6), mRNA	K03962	NDUFB6	NADH dehydrogenase (ubiquinone) 1 beta subcomplex subunit 6	http://www.genome.jp/dbget-bin/www_bget?ko:K03962	Q3UIU2	606	2.70e-80	NADH dehydrogenase [ubiquinone] 1 beta subcomplex subunit 6 OS=Mus musculus OX=10090 GN=Ndufb6 PE=1 SV=3	PF09782	NADH:ubiquinone oxidoreductase, NDUFB6/B17 subunit	GO:0006120	mitochondrial electron transport, NADH to ubiquinone	--	--	GO:0005747	mitochondrial respiratory chain complex I	--	--	--
Cluster-4432.16654	64.0399833094144	263.725150521807	-2.031	0.012332	0.67527	416	XP_048305874.1	XP_048305874	323	9.53e-37	cytochrome b-c1 complex subunit 9 [Myodes glareolus]	XM_048449917.1	XM_048449917	386	0	PREDICTED: Myodes glareolus cytochrome b-c1 complex subunit 9 (LOC125410414), mRNA	K00419	QCR9, UCRC	ubiquinol-cytochrome c reductase subunit 9	http://www.genome.jp/dbget-bin/www_bget?ko:K00419	Q8R1I1	304	3.68e-36	Cytochrome b-c1 complex subunit 9 OS=Mus musculus OX=10090 GN=Uqcr10 PE=1 SV=1	PF05365	Ubiquinol-cytochrome C reductase, UQCRX/QCR9 like	GO:0006122	mitochondrial electron transport, ubiquinol to cytochrome c	--	--	GO:0005750	mitochondrial respiratory chain complex III	KOG3494	Ubiquinol cytochrome c oxidoreductase, subunit QCR9	--
Cluster-4432.17472	95.0013464293703	207.980263156849	-1.1263	0.01244	0.67527	2276	XP_038195191.1	XP_038195191	2778	0.0	UDP-glucuronosyltransferase 1-6 isoform X4 [Arvicola amphibius]	XM_005361721.2	XM_005361721	1930	0	PREDICTED: Microtus ochrogaster UDP-glucuronosyltransferase 1-6 (LOC101999189), transcript variant X3, mRNA	K00699	UGT	glucuronosyltransferase	http://www.genome.jp/dbget-bin/www_bget?ko:K00699	Q64435	2523	0.0	UDP-glucuronosyltransferase 1-6 OS=Mus musculus OX=10090 GN=Ugt1a6 PE=1 SV=1	PF04101//PF00201	Glycosyltransferase family 28 C-terminal domain//UDP-glucoronosyl and UDP-glucosyl transferase	--	--	GO:0016758//GO:0008194	hexosyltransferase activity//UDP-glycosyltransferase activity	--	--	--	--	--
Cluster-4432.21197	6.77120313624948	0	4.7415	0.012412	0.67527	1034	XP_048315740.1	XP_048315740	1612	6.70e-205	phospholipid-transporting ATPase ABCA7 [Myodes glareolus]	XM_048459783.1	XM_048459783	998	0	PREDICTED: Myodes glareolus ATP binding cassette subfamily A member 7 (Abca7), mRNA	K05645	ABCA7	ATP-binding cassette, subfamily A (ABC1), member 7	http://www.genome.jp/dbget-bin/www_bget?ko:K05645	Q7TNJ2	1377	9.57e-174	ATP-binding cassette sub-family A member 7 OS=Rattus norvegicus OX=10116 GN=Abca7 PE=1 SV=1	--	--	--	--	--	--	--	--	--	--	--
Cluster-4432.2541	47.3253452933367	6.30133657472624	2.7744	0.012501	0.67527	2754	XP_048280972.1	XP_048280972	1376	3.32e-182	deoxycytidine kinase [Myodes glareolus]	XM_048425015.1	XM_048425015	2531	0	PREDICTED: Myodes glareolus deoxycytidine kinase (Dck), mRNA	K00893	DCK	deoxycitidine/deoxyadenosine/deoxyguanosine kinase	http://www.genome.jp/dbget-bin/www_bget?ko:K00893	Q3MHR2	1342	2.10e-179	Deoxycytidine kinase OS=Bos taurus OX=9913 GN=DCK PE=2 SV=1	PF01121//PF02132	Dephospho-CoA kinase//RecR, Cys4-zinc finger motif	GO:0006281//GO:0015940//GO:0006310//GO:0015937	DNA repair//pantothenate biosynthetic process//DNA recombination//coenzyme A biosynthetic process	GO:0005524//GO:0046872//GO:0004140	ATP binding//metal ion binding//dephospho-CoA kinase activity	--	--	KOG4235	Mitochondrial thymidine kinase 2/deoxyguanosine kinase	--
Cluster-4432.5982	70.3451315434992	8.18773145044242	3.0287	0.012366	0.67527	2386	XP_048274472.1	XP_048274472	3314	0.0	rho GTPase-activating protein 9 isoform X1 [Myodes glareolus]	XM_048418515.1	XM_048418515	2192	0	PREDICTED: Myodes glareolus Rho GTPase activating protein 9 (Arhgap9), transcript variant X1, mRNA	K20634	ARHGAP9	Rho GTPase-activating protein 9	http://www.genome.jp/dbget-bin/www_bget?ko:K20634	Q9BRR9	2313	0.0	Rho GTPase-activating protein 9 OS=Homo sapiens OX=9606 GN=ARHGAP9 PE=1 SV=2	PF00018//PF14604//PF00620	SH3 domain//Variant SH3 domain//RhoGAP domain	GO:0007165	signal transduction	GO:0005515	protein binding	--	--	--	--	--
Cluster-4432.7800	92.1332609825418	28.6731256311735	1.6502	0.012479	0.67527	3813	XP_047372419.1	XP_047372419	2257	2.20e-307	beta-arrestin-1 isoform X1 [Sciurus carolinensis]	XM_048435055.1	XM_048435055	2141	0	PREDICTED: Myodes glareolus arrestin beta 1 (Arrb1), transcript variant X5, mRNA	K04439	ARRB	beta-arrestin	http://www.genome.jp/dbget-bin/www_bget?ko:K04439	P29066	2161	1.29e-295	Beta-arrestin-1 OS=Rattus norvegicus OX=10116 GN=Arrb1 PE=1 SV=1	PF03997	VPS28 protein	GO:0032509	endosome transport via multivesicular body sorting pathway	--	--	GO:0000813	ESCRT I complex	KOG3865	Arrestin	--
Cluster-4432.8768	2.84835230010209	20.8227637236339	-2.7757	0.012449	0.67527	1093	--	--	--	--	--	XR_005282859.1	XR_005282859	372	0	PREDICTED: Arvicola amphibius uncharacterized LOC119799560 (LOC119799560), transcript variant X2, ncRNA	--	--	--	--	--	--	--	--	--	--	--	--	--	--	--	--	--	--	--
Cluster-4432.16869	13.4018736697808	47.8760867451904	-1.7852	0.01257	0.67547	764	XP_048284966.1	XP_048284966	368	1.02e-41	protein PET100 homolog, mitochondrial [Myodes glareolus]	XM_057764819.1	XM_057764819	686	0	PREDICTED: Chionomys nivalis protein PET100 homolog, mitochondrial (LOC130871460), transcript variant X1, mRNA	K18186	PET100	protein PET100, animal type	http://www.genome.jp/dbget-bin/www_bget?ko:K18186	P0DJE0	349	3.62e-41	Protein PET100 homolog, mitochondrial OS=Mus musculus OX=10090 GN=Pet100 PE=1 SV=1	PF09803	Pet100	GO:0033617	mitochondrial cytochrome c oxidase assembly	--	--	GO:0005739	mitochondrion	--	--	--
Cluster-4432.18174	16.8906811237569	52.1983498554472	-1.5941	0.012571	0.67547	941	--	--	--	--	--	XM_041639851.1	XM_041639851	652	0	PREDICTED: Microtus oregoni integral membrane protein GPR155 (LOC121439348), transcript variant X2, mRNA	--	--	--	--	--	--	--	--	--	--	--	--	--	--	--	--	--	--	--
Cluster-4432.3307	7.9796278156753	0.249805852799624	4.0421	0.012564	0.67547	1457	XP_048304471.1	XP_048304471	2155	1.59e-300	polyunsaturated fatty acid (12S)/(13S)-lipoxygenase, epidermal-type [Myodes glareolus]	XM_048448514.1	XM_048448514	1376	0	PREDICTED: Myodes glareolus polyunsaturated fatty acid (12S)/(13S)-lipoxygenase, epidermal-type (LOC125409467), mRNA	K00458	ALOX12	arachidonate 12-lipoxygenase	http://www.genome.jp/dbget-bin/www_bget?ko:K00458	P55249	1939	5.30e-270	Polyunsaturated fatty acid (12S)/(13S)-lipoxygenase, epidermal-type OS=Mus musculus OX=10090 GN=Alox12e PE=1 SV=1	PF00305	Lipoxygenase	--	--	GO:0016702//GO:0046872	oxidoreductase activity, acting on single donors with incorporation of molecular oxygen, incorporation of two atoms of oxygen//metal ion binding	--	--	--	--	--
Cluster-4432.12475	275.44076124196	72.6107535155776	1.8984	0.012622	0.677	6626	XP_050012587.1	XP_050012587	4138	0.0	protein AF-17 isoform X1 [Microtus fortis]	XM_038326239.2	XM_038326239	3818	0	PREDICTED: Arvicola amphibius MLLT6, PHD finger containing (Mllt6), transcript variant X2, mRNA	K23588	MLLT6_10, AF17_10	protein AF-17/10	http://www.genome.jp/dbget-bin/www_bget?ko:K23588	P55198	3532	0.0	Protein AF-17 OS=Homo sapiens OX=9606 GN=MLLT6 PE=1 SV=3	PF05786//PF01479//PF06112//PF00424	Condensin complex subunit 2//S4 domain//Gammaherpesvirus capsid protein//REV protein (anti-repression trans-activator protein)	GO:0007076//GO:0006355	mitotic chromosome condensation//regulation of DNA-templated transcription	GO:0003723//GO:0003700	RNA binding//DNA-binding transcription factor activity	GO:0042025//GO:0005667//GO:0019028//GO:0000796	host cell nucleus//transcription regulator complex//viral capsid//condensin complex	KOG0956	PHD finger protein AF10	--
Cluster-4432.15256	36.3741535959404	179.225355344779	-2.2865	0.012735	0.68009	544	EDL04113.1	EDL04113	322	1.09e-35	RIKEN cDNA 2310016M24, partial [Mus musculus]	XM_041642691.1	XM_041642691	437	0	PREDICTED: Microtus oregoni cytochrome c oxidase assembly protein COX14 (LOC121441476), transcript variant X2, mRNA	K18181	COX14	cytochrome c oxidase assembly factor 14	http://www.genome.jp/dbget-bin/www_bget?ko:K18181	Q8BH51	280	5.91e-32	Cytochrome c oxidase assembly protein COX14 OS=Mus musculus OX=10090 GN=Cox14 PE=3 SV=1	PF02207	Putative zinc finger in N-recognin (UBR box)	--	--	GO:0008270	zinc ion binding	--	--	--	--	--
Cluster-4432.15594	116.756401487717	461.101370228049	-1.9771	0.012746	0.68009	604	XP_048277155.1	XP_048277155	814	2.77e-109	microsomal glutathione S-transferase 3 [Myodes glareolus] >XP_048277156.1 microsomal glutathione S-transferase 3 [Myodes glareolus]	XM_048421198.1	XM_048421198	573	0	PREDICTED: Myodes glareolus microsomal glutathione S-transferase 3 (Mgst3), transcript variant X1, mRNA	K00799	GST, gst	glutathione S-transferase	http://www.genome.jp/dbget-bin/www_bget?ko:K00799	Q9CPU4	768	1.43e-104	Glutathione S-transferase 3, mitochondrial OS=Mus musculus OX=10090 GN=Mgst3 PE=1 SV=1	PF01124//PF07973	MAPEG family//Threonyl and Alanyl tRNA synthetase second additional domain	GO:0043039//GO:0006418	tRNA aminoacylation//tRNA aminoacylation for protein translation	GO:0004812//GO:0005524	aminoacyl-tRNA ligase activity//ATP binding	GO:0016020	membrane	--	--	--
Cluster-4432.16160	806.922823932725	3209.25476661208	-1.9909	0.012801	0.68009	371	XP_005351413.1	XP_005351413	504	4.13e-64	putative 60S ribosomal protein L37a [Microtus ochrogaster]	XM_048459254.1	XM_048459254	350	0	PREDICTED: Myodes glareolus ribosomal protein L37a (Rpl37a), mRNA	K02921	RP-L37Ae, RPL37A	large subunit ribosomal protein L37Ae	http://www.genome.jp/dbget-bin/www_bget?ko:K02921	Q3MIC0	479	1.01e-62	Large ribosomal subunit protein eL43 OS=Bos taurus OX=9913 GN=RPL37A PE=3 SV=3	PF02892//PF06689//PF01780	BED zinc finger//ClpX C4-type zinc finger//Ribosomal L37ae protein family	GO:0042254//GO:0006412	ribosome biogenesis//translation	GO:0003677//GO:0003735//GO:0008270//GO:0046983	DNA binding//structural constituent of ribosome//zinc ion binding//protein dimerization activity	GO:0005840	ribosome	KOG0402	60S ribosomal protein L37	--
Cluster-4432.18653	499.046407187186	185.76305955786	1.4185	0.012808	0.68009	7969	BAC65478.1	BAC65478	2476	0.0	mKIAA0059 protein, partial [Mus musculus]	XM_048423775.1	XM_048423775	4513	0	PREDICTED: Myodes glareolus actin binding LIM protein 1 (Ablim1), transcript variant X12, mRNA	K07520	ABLIM	actin-binding LIM protein	http://www.genome.jp/dbget-bin/www_bget?ko:K07520	O14639	2348	8.57e-303	Actin-binding LIM protein 1 OS=Homo sapiens OX=9606 GN=ABLIM1 PE=1 SV=3	PF02209	Villin headpiece domain	GO:0007010	cytoskeleton organization	GO:0003779	actin binding	--	--	--	--	--
Cluster-4432.19054	54.0894811784538	173.379257421908	-1.6618	0.012797	0.68009	1878	XP_048278436.1	XP_048278436	1805	7.29e-249	uncharacterized protein C3orf38 homolog [Myodes glareolus]	XM_048422479.1	XM_048422479	1661	0	PREDICTED: Myodes glareolus chromosome unknown C3orf38 homolog (CUNH3orf38), mRNA	--	--	--	--	Q66H33	1669	1.25e-231	Uncharacterized protein C3orf38 homolog OS=Rattus norvegicus OX=10116 PE=2 SV=1	--	--	--	--	--	--	--	--	--	--	--
Cluster-4432.19547	41.7745756173737	9.46279123666901	2.1972	0.012813	0.68009	1841	XP_048272820.1	XP_048272820	1829	2.95e-253	junctional adhesion molecule-like isoform X1 [Myodes glareolus] >XP_048272821.1 junctional adhesion molecule-like isoform X1 [Myodes glareolus]	XM_050156401.1	XM_050156401	1448	0	PREDICTED: Microtus fortis junction adhesion molecule like (Jaml), transcript variant X1, mRNA	--	--	--	--	Q80UL9	1286	3.06e-173	Junctional adhesion molecule-like OS=Mus musculus OX=10090 GN=Jaml PE=1 SV=2	--	--	--	--	--	--	--	--	--	--	--
Cluster-4432.12574	24.5829438275218	92.6786110813318	-1.8823	0.012958	0.68247	960	OBS68225.1	OBS68225	811	2.37e-105	hypothetical protein A6R68_03231, partial [Neotoma lepida]	XM_048455545.1	XM_048455545	865	0	PREDICTED: Myodes glareolus nuclear transport factor 2 like export factor 1 (Nxt1), transcript variant X1, mRNA	K14285	NXT1_2, P15	NTF2-related export protein 1/2	http://www.genome.jp/dbget-bin/www_bget?ko:K14285	Q9UKK6	713	1.83e-94	NTF2-related export protein 1 OS=Homo sapiens OX=9606 GN=NXT1 PE=1 SV=1	PF00241//PF00869	Cofilin/tropomyosin-type actin-binding protein//Flavivirus glycoprotein, central and dimerisation domains	--	--	GO:0046983//GO:0003779	protein dimerization activity//actin binding	--	--	KOG4353	RNA export factor NXT1	--
Cluster-4432.16153	329.527580712748	1142.1988255619	-1.7906	0.01297	0.68247	5325	KFO21563.1	KFO21563	2405	0.0	GA-binding protein alpha chain [Fukomys damarensis]	XM_057763998.1	XM_057763998	4106	0	PREDICTED: Chionomys nivalis GA binding protein transcription factor subunit alpha (Gabpa), transcript variant X1, mRNA	K09441	GABPA	GA-binding protein transcription factor, alpha	http://www.genome.jp/dbget-bin/www_bget?ko:K09441	Q06546	2270	4.36e-305	GA-binding protein alpha chain OS=Homo sapiens OX=9606 GN=GABPA PE=1 SV=1	PF00178//PF05511//PF02198	Ets-domain//Mitochondrial ATP synthase coupling factor 6//Sterile alpha motif (SAM)/Pointed domain	GO:0006355//GO:0015986	regulation of DNA-templated transcription//proton motive force-driven ATP synthesis	GO:0043565//GO:0015078//GO:0003700	sequence-specific DNA binding//proton transmembrane transporter activity//DNA-binding transcription factor activity	GO:0005667//GO:0000276	transcription regulator complex//mitochondrial proton-transporting ATP synthase complex, coupling factor F(o)	--	--	ETS
Cluster-4432.16969	87.7751626264085	414.082879497279	-2.2326	0.012893	0.68247	650	XP_055481278.1	XP_055481278	560	2.35e-70	ragulator complex protein LAMTOR2 isoform X1 [Psammomys obesus]	XM_048454742.1	XM_048454742	375	0	PREDICTED: Myodes glareolus late endosomal/lysosomal adaptor, MAPK and MTOR activator 2 (Lamtor2), mRNA	K20398	LAMTOR2	ragulator complex protein LAMTOR2	http://www.genome.jp/dbget-bin/www_bget?ko:K20398	Q3T132	539	7.52e-70	Ragulator complex protein LAMTOR2 OS=Bos taurus OX=9913 GN=LAMTOR2 PE=2 SV=1	--	--	--	--	--	--	--	--	KOG4107	MP1 adaptor interacting protein P14	--
Cluster-4432.20875	39.9391802201543	8.83685527254624	2.0072	0.012943	0.68247	2416	XP_057627219.1	XP_057627219	3612	0.0	ubiquitin carboxyl-terminal hydrolase 34 isoform X2 [Chionomys nivalis]	XM_057771236.1	XM_057771236	2302	0	PREDICTED: Chionomys nivalis ubiquitin specific peptidase 34 (Usp34), transcript variant X2, mRNA	K11853	USP34	ubiquitin carboxyl-terminal hydrolase 34	http://www.genome.jp/dbget-bin/www_bget?ko:K11853	Q70CQ2	3518	0.0	Ubiquitin carboxyl-terminal hydrolase 34 OS=Homo sapiens OX=9606 GN=USP34 PE=1 SV=2	--	--	--	--	--	--	--	--	--	--	--
Cluster-4432.5525	157.757505081054	2.65105658176387	5.8116	0.012944	0.68247	4240	AAC04544.1	AAC04544	578	2.21e-65	monoclonal antibody kappa light chain, partial [Mus musculus]	LR877232.1	LR877232	360	0	Acomys russatus genome assembly, chromosome: 21	--	--	--	--	P06312	483	4.51e-55	Immunoglobulin kappa variable 4-1 OS=Homo sapiens OX=9606 GN=IGKV4-1 PE=1 SV=1	--	--	--	--	--	--	--	--	--	--	--
Cluster-4432.11541	82.6775875590765	17.2896367234371	2.1694	0.013073	0.68549	3983	XP_038174509.1	XP_038174509	5183	0.0	IQ motif and SEC7 domain-containing protein 1 isoform X1 [Arvicola amphibius]	XM_038318581.1	XM_038318581	3809	0	PREDICTED: Arvicola amphibius IQ motif and Sec7 domain ArfGEF 1 (Iqsec1), transcript variant X1, mRNA	K12495	IQSEC	IQ motif and SEC7 domain-containing protein	http://www.genome.jp/dbget-bin/www_bget?ko:K12495	Q8R0S2	4563	0.0	IQ motif and SEC7 domain-containing protein 1 OS=Mus musculus OX=10090 GN=Iqsec1 PE=1 SV=2	PF01369	Sec7 domain	GO:0043087//GO:0032012	regulation of GTPase activity//regulation of ARF protein signal transduction	GO:0005085	guanyl-nucleotide exchange factor activity	--	--	KOG0931	Predicted guanine nucleotide exchange factor, contains Sec7 domain	--
Cluster-4432.14321	57.709815612002	205.82194258687	-1.8189	0.013057	0.68549	1077	XP_005075995.1	XP_005075995	471	2.26e-55	migration and invasion enhancer 1 [Mesocricetus auratus] >XP_005368338.1 migration and invasion enhancer 1 [Microtus ochrogaster] >XP_006971899.1 migration and invasion enhancer 1 isoform X1 [Peromyscus maniculatus bairdii] >XP_028745334.1 migration and invasion enhancer 1 [Peromyscus leucopus] >XP_036052839.1 migration and invasion enhancer 1 [Onychomys torridus] >XP_038183981.1 migration and in…	XM_048450808.1	XM_048450808	506	0	PREDICTED: Myodes glareolus migration and invasion enhancer 1 (Mien1), mRNA	K07401	K07401	selenoprotein W-related protein	http://www.genome.jp/dbget-bin/www_bget?ko:K07401	Q9CQ86	438	9.74e-53	Migration and invasion enhancer 1 OS=Mus musculus OX=10090 GN=Mien1 PE=1 SV=1	--	--	--	--	--	--	--	--	--	--	--
Cluster-4432.11494	71.1041191548483	24.8358733518828	1.4926	0.013257	0.68649	3780	XP_026643209.1	XP_026643209	5028	0.0	dermatan-sulfate epimerase isoform X1 [Microtus ochrogaster]	XM_041654997.1	XM_041654997	3441	0	PREDICTED: Microtus oregoni dermatan sulfate epimerase (Dse), transcript variant X1, mRNA	K01794	DSE	chondroitin-glucuronate 5-epimerase	http://www.genome.jp/dbget-bin/www_bget?ko:K01794	Q8BLI4	4735	0.0	Dermatan-sulfate epimerase OS=Mus musculus OX=10090 GN=Dse PE=2 SV=1	PF07940	Heparinase II/III-like protein	--	--	GO:0016829	lyase activity	--	--	--	--	--
Cluster-4432.11921	11.8086960652689	0.749417558398871	3.4918	0.013205	0.68649	660	AAC64415.1	AAC64415	387	2.15e-43	reverse transcriptase, partial [Peromyscus maniculatus]	OX465466.1	OX465466	527	0	Chionomys nivalis genome assembly, chromosome: 18	--	--	--	--	P11369	387	1.25e-41	LINE-1 retrotransposable element ORF2 protein OS=Mus musculus OX=10090 GN=Pol PE=1 SV=2	--	--	--	--	--	--	--	--	--	--	--
Cluster-4432.14689	24.8552989258559	140.410556328287	-2.4856	0.013192	0.68649	550	XP_048298857.1	XP_048298857	514	1.38e-64	alpha-ketoglutarate dehydrogenase component 4 [Myodes glareolus] >XP_050016437.1 alpha-ketoglutarate dehydrogenase component 4 isoform X2 [Microtus fortis]	XM_048442900.1	XM_048442900	532	0	PREDICTED: Myodes glareolus mitochondrial ribosomal protein S36 (Mrps36), mRNA	K17414	MRPS36	small subunit ribosomal protein S36	http://www.genome.jp/dbget-bin/www_bget?ko:K17414	P82909	454	9.29e-58	Alpha-ketoglutarate dehydrogenase component 4 OS=Homo sapiens OX=9606 GN=KGD4 PE=1 SV=2	PF10937	Alpha-ketoglutarate dehydrogenase component 4/YMR-31	GO:0006103	2-oxoglutarate metabolic process	--	--	GO:0009353	mitochondrial oxoglutarate dehydrogenase complex	--	--	--
Cluster-4432.15080	410.230909051495	1412.81191762429	-1.7818	0.01317	0.68649	3841	XP_049982468.1	XP_049982468	1232	1.64e-150	zinc finger protein 260-like [Microtus fortis]	XM_048439876.1	XM_048439876	1884	0	PREDICTED: Myodes glareolus VPS10 domain-containing receptor SorCS2-like (LOC125404123), mRNA	K09228	KRAB	KRAB domain-containing zinc finger protein	http://www.genome.jp/dbget-bin/www_bget?ko:K09228	Q9EPR5	350	6.62e-32	VPS10 domain-containing receptor SorCS2 OS=Mus musculus OX=10090 GN=Sorcs2 PE=1 SV=2	PF04032//PF00895//PF07975//PF01363//PF05191//PF05715//PF02892//PF01352//PF03854	RNAse P Rpr2/Rpp21/SNM1 subunit domain//ATP synthase protein 8//TFIIH C1-like domain//FYVE zinc finger//Adenylate kinase, active site lid//Piccolo Zn-finger//BED zinc finger//KRAB box//P-11 zinc finger	GO:0006396//GO:0006144//GO:0006355//GO:0015986//GO:0046034//GO:0006281	RNA processing//purine nucleobase metabolic process//regulation of DNA-templated transcription//proton motive force-driven ATP synthesis//ATP metabolic process//DNA repair	GO:0046872//GO:0003677//GO:0003723//GO:0004017//GO:0008270//GO:0015078	metal ion binding//DNA binding//RNA binding//adenylate kinase activity//zinc ion binding//proton transmembrane transporter activity	GO:0045202//GO:0000276	synapse//mitochondrial proton-transporting ATP synthase complex, coupling factor F(o)	--	--	--
Cluster-4432.15547	364.216018414446	1435.15519924716	-1.9764	0.013337	0.68649	337	EDL28989.1	EDL28989	293	1.60e-32	mCG146274, partial [Mus musculus]	XM_048450422.1	XM_048450422	305	3.68124e-156	PREDICTED: Myodes glareolus ribosomal protein L39 (Rpl39), mRNA	K02924	RP-L39e, RPL39	large subunit ribosomal protein L39e	http://www.genome.jp/dbget-bin/www_bget?ko:K02924	Q3T051	259	7.15e-30	Large ribosomal subunit protein eL39 OS=Bos taurus OX=9913 GN=RPL39 PE=3 SV=3	PF00832	Ribosomal L39 protein	GO:0006412//GO:0042254	translation//ribosome biogenesis	GO:0003735	structural constituent of ribosome	GO:0005840	ribosome	KOG0002	60s ribosomal protein L39	--
Cluster-4432.15759	203.295876971494	813.797288341722	-1.9975	0.013234	0.68649	854	XP_008846520.1	XP_008846520	561	1.98e-69	10 kDa heat shock protein, mitochondrial isoform X3 [Nannospalax galili]	XM_057758427.1	XM_057758427	621	0	PREDICTED: Chionomys nivalis MOB-like protein phocein (LOC130866808), transcript variant X2, mRNA	K04078	groES, HSPE1	chaperonin GroES	http://www.genome.jp/dbget-bin/www_bget?ko:K04078	P61603	503	1.11e-63	10 kDa heat shock protein, mitochondrial OS=Bos taurus OX=9913 GN=HSPE1 PE=3 SV=2	PF00166	Chaperonin 10 Kd subunit	GO:0006457	protein folding	GO:0005524//GO:0044183	ATP binding//protein folding chaperone	--	--	KOG1641	Mitochondrial chaperonin	--
Cluster-4432.16207	252.654860436462	999.473579073469	-1.9814	0.013349	0.68649	760	XP_052579138.1	XP_052579138	967	7.29e-131	NADH dehydrogenase [ubiquinone] 1 alpha subcomplex subunit 8 [Peromyscus californicus insignis]	XM_048432266.1	XM_048432266	729	0	PREDICTED: Myodes glareolus NADH:ubiquinone oxidoreductase subunit A8 (Ndufa8), mRNA	K03952	NDUFA8	NADH dehydrogenase (ubiquinone) 1 alpha subcomplex subunit 8	http://www.genome.jp/dbget-bin/www_bget?ko:K03952	Q9DCJ5	893	1.99e-122	NADH dehydrogenase [ubiquinone] 1 alpha subcomplex subunit 8 OS=Mus musculus OX=10090 GN=Ndufa8 PE=1 SV=3	PF05676//PF12179	NADH-ubiquinone oxidoreductase B18 subunit (NDUFB7)//I-kappa-kinase-beta NEMO binding domain	GO:0009069//GO:0016310	serine family amino acid metabolic process//phosphorylation	GO:0008384	IkappaB kinase activity	GO:0008385//GO:0005739	IkappaB kinase complex//mitochondrion	KOG3458	NADH:ubiquinone oxidoreductase, NDUFA8/PGIV/19 kDa subunit	--
Cluster-4432.16431	298.377908422218	1087.25302658418	-1.8633	0.013278	0.68649	1980	XP_048278039.1	XP_048278039	1068	1.27e-139	claudin-10 isoform X1 [Myodes glareolus]	XM_041666809.1	XM_041666809	1079	0	PREDICTED: Microtus oregoni claudin 10 (Cldn10), transcript variant X1, mRNA	K06087	CLDN	claudin	http://www.genome.jp/dbget-bin/www_bget?ko:K06087	Q9Z0S6	1012	1.70e-133	Claudin-10 OS=Mus musculus OX=10090 GN=Cldn10 PE=1 SV=2	PF00311//PF00822//PF13903	Phosphoenolpyruvate carboxylase//PMP-22/EMP/MP20/Claudin family//PMP-22/EMP/MP20/Claudin tight junction	GO:0006094//GO:0006099//GO:0015977//GO:0019643	gluconeogenesis//tricarboxylic acid cycle//carbon fixation//reductive tricarboxylic acid cycle	GO:0008964	phosphoenolpyruvate carboxylase activity	GO:0016020	membrane	--	--	--
Cluster-4432.1901	13.8965481383449	0.249805852799624	4.8688	0.013349	0.68649	1648	--	--	--	--	--	OX465466.1	OX465466	605	0	Chionomys nivalis genome assembly, chromosome: 18	--	--	--	--	--	--	--	--	--	--	--	--	--	--	--	--	--	--	--
Cluster-4432.19030	0	6.69968270822433	-5.6167	0.013327	0.68649	487	--	--	--	--	--	OX465457.1	OX465457	201	3.58828e-98	Chionomys nivalis genome assembly, chromosome: 9	--	--	--	--	--	--	--	--	--	--	--	--	--	--	--	--	--	--	--
Cluster-4432.21146	18.7781258155605	2.91959251947538	2.4942	0.013385	0.68649	1665	XP_048291865.1	XP_048291865	1548	5.32e-211	T-cell-specific guanine nucleotide triphosphate-binding protein 2-like [Myodes glareolus] >XP_048291866.1 T-cell-specific guanine nucleotide triphosphate-binding protein 2-like [Myodes glareolus]	XM_048435909.1	XM_048435909	1313	0	PREDICTED: Myodes glareolus T-cell-specific guanine nucleotide triphosphate-binding protein 2-like (LOC125401603), transcript variant X2, mRNA	--	--	--	--	Q62293	1359	1.28e-184	T-cell-specific guanine nucleotide triphosphate-binding protein 1 OS=Mus musculus OX=10090 GN=Tgtp1 PE=1 SV=1	PF01926//PF05049//PF08281	50S ribosome-binding GTPase//Interferon-inducible GTPase (IIGP)//Sigma-70, region 4	GO:0006352//GO:0006355	DNA-templated transcription initiation//regulation of DNA-templated transcription	GO:0003700//GO:0003677//GO:0016987//GO:0005525	DNA-binding transcription factor activity//DNA binding//sigma factor activity//GTP binding	GO:0005667//GO:0016020	transcription regulator complex//membrane	--	--	--
Cluster-4432.6406	9.38740805249115	58.9586077483054	-2.6261	0.013375	0.68649	576	XP_031195721.1	XP_031195721	550	1.49e-68	scrapie-responsive protein 1 isoform X1 [Mastomys coucha]	XM_048455700.1	XM_048455700	508	0	PREDICTED: Myodes glareolus stimulator of chondrogenesis 1 (Scrg1), mRNA	K25735	SCRG1	scrapie-responsive protein 1	http://www.genome.jp/dbget-bin/www_bget?ko:K25735	Q9Z0K6	495	6.42e-64	Scrapie-responsive protein 1 OS=Rattus norvegicus OX=10116 GN=Scrg1 PE=3 SV=1	--	--	--	--	--	--	--	--	--	--	--
[truncated: 999 more rows]
